# Supplementary material for: Parametrization of κ2-N,O-Oxazoline Preligands for Enantioselective Cobaltaelectro-Catalyzed C–H Activations
Source: ACS Catal. 2025 Feb 28;15(6):4450–9. doi: 10.1021/acscatal.5c00250 (PMC11934137; doi:10.1021/acscatal.5c00250)
Supplement: Supplementary file 2 — cs5c00250_si_002.cif [file cs5c00250_si_002.cif]

 
data_sad
 
_audit_creation_method            'SHELXL-2018/3'
_shelx_SHELXL_version_number      '2018/3'
_chemical_name_systematic         ?
_chemical_name_common             ?
_chemical_melting_point           ?
_chemical_formula_moiety          'C28 H24 N2 O'
_chemical_formula_sum
 'C28 H24 N2 O' 
_chemical_formula_weight          404.49

loop_
 _atom_type_symbol
 _atom_type_description
 _atom_type_scat_dispersion_real
 _atom_type_scat_dispersion_imag
 _atom_type_scat_source
 'C'  'C'   0.0033   0.0016
 'International Tables Vol C Tables 4.2.6.8 and 6.1.1.4'
 'H'  'H'   0.0000   0.0000
 'International Tables Vol C Tables 4.2.6.8 and 6.1.1.4'
 'N'  'N'   0.0061   0.0033
 'International Tables Vol C Tables 4.2.6.8 and 6.1.1.4'
 'O'  'O'   0.0106   0.0060
 'International Tables Vol C Tables 4.2.6.8 and 6.1.1.4'
 
_space_group_crystal_system       orthorhombic
_space_group_IT_number            19
_space_group_name_H-M_alt         'P 21 21 21'
_space_group_name_Hall            'P 2ac 2ab'
 
_shelx_space_group_comment
;
The symmetry employed for this shelxl refinement is uniquely defined
by the following loop, which should always be used as a source of
symmetry information in preference to the above space-group names.
They are only intended as comments.
;
 
loop_
 _space_group_symop_operation_xyz
 'x, y, z'
 '-x+1/2, -y, z+1/2'
 '-x, y+1/2, -z+1/2'
 'x+1/2, -y+1/2, -z'
 
_cell_length_a                    12.292(2)
_cell_length_b                    16.887(2)
_cell_length_c                    20.779(3)
_cell_angle_alpha                 90
_cell_angle_beta                  90
_cell_angle_gamma                 90
_cell_volume                      4313.2(11)
_cell_formula_units_Z             8
_cell_measurement_temperature     100(2)
_cell_measurement_reflns_used     9955
_cell_measurement_theta_min       2.271
_cell_measurement_theta_max       30.386
 
_exptl_crystal_description        block
_exptl_crystal_colour             colourless
_exptl_crystal_density_meas       ?
_exptl_crystal_density_method     ?
_exptl_crystal_density_diffrn     1.246          
_exptl_crystal_F_000              1712
_exptl_transmission_factor_min    ?
_exptl_transmission_factor_max    ?
_exptl_crystal_size_max           0.56
_exptl_crystal_size_mid           0.224
_exptl_crystal_size_min           0.086
_exptl_absorpt_coefficient_mu     0.076
_shelx_estimated_absorpt_T_min    0.959
_shelx_estimated_absorpt_T_max    0.994
_exptl_absorpt_correction_type    multi-scan
_exptl_absorpt_correction_T_min   0.7218
_exptl_absorpt_correction_T_max   0.7461
_exptl_absorpt_process_details    'SADABS-2016/2'
_exptl_absorpt_special_details    ?
_diffrn_ambient_temperature       100(2)
_diffrn_radiation_wavelength      0.71073
_diffrn_radiation_type            MoK\a
_diffrn_source                    'Incoatec Microsource'
_diffrn_detector_type             'Bruker Photon III C7 CMOS'
_diffrn_measurement_device_type   'Bruker D8 Venture'
_diffrn_measurement_method        '\f and \w scans'
_diffrn_detector_area_resol_mean  ?
_diffrn_reflns_number             453308
_diffrn_reflns_av_unetI/netI      0.0121
_diffrn_reflns_av_R_equivalents   0.0447
_diffrn_reflns_limit_h_min        -17
_diffrn_reflns_limit_h_max        17
_diffrn_reflns_limit_k_min        -24
_diffrn_reflns_limit_k_max        24
_diffrn_reflns_limit_l_min        -29
_diffrn_reflns_limit_l_max        29
_diffrn_reflns_theta_min          1.960
_diffrn_reflns_theta_max          30.533
_diffrn_reflns_theta_full         25.242
_diffrn_measured_fraction_theta_max   0.999
_diffrn_measured_fraction_theta_full  1.000
_diffrn_reflns_Laue_measured_fraction_max    0.999
_diffrn_reflns_Laue_measured_fraction_full   1.000
_diffrn_reflns_point_group_measured_fraction_max   0.999
_diffrn_reflns_point_group_measured_fraction_full  1.000
_reflns_number_total              13185
_reflns_number_gt                 12626
_reflns_threshold_expression      'I > 2\s(I)'
_reflns_Friedel_coverage          0.823
_reflns_Friedel_fraction_max      0.998
_reflns_Friedel_fraction_full     1.000
 
_reflns_special_details
;
 Reflections were merged by SHELXL according to the crystal
 class for the calculation of statistics and refinement.
 
 _reflns_Friedel_fraction is defined as the number of unique
 Friedel pairs measured divided by the number that would be
 possible theoretically, ignoring centric projections and
 systematic absences.
;
 
_computing_data_collection        'Bruker APEX2 v2012.2'
_computing_cell_refinement        'Bruker SAINT V8.40B'
_computing_data_reduction         'Bruker SAINT V8.40B'
_computing_structure_solution     'SHELXT(Sheldrick,Acta Cryst.(2015)A71,3-8)'
_computing_structure_refinement 'SHELXL-2018/3 (Sheldrick, 2018)'
_computing_molecular_graphics     'XP Version 5.1'
_computing_publication_material   'XP Version 5.1'
_refine_special_details           ?
_refine_ls_structure_factor_coef  Fsqd
_refine_ls_matrix_type            full
_refine_ls_weighting_scheme       calc
_refine_ls_weighting_details
'w=1/[\s^2^(Fo^2^)+(0.0527P)^2^+0.6940P] where P=(Fo^2^+2Fc^2^)/3'
_atom_sites_solution_primary      ?
_atom_sites_solution_secondary    ?
_atom_sites_solution_hydrogens    mixed
_refine_ls_hydrogen_treatment     mixed
_refine_ls_extinction_method      none
_refine_ls_extinction_coef        .
_refine_ls_abs_structure_details
;
 Flack x determined using 5568 quotients [(I+)-(I-)]/[(I+)+(I-)]
 (Parsons, Flack and Wagner, Acta Cryst. B69 (2013) 249-259).
;
_refine_ls_abs_structure_Flack    -0.13(14)
_chemical_absolute_configuration  ad
_refine_ls_number_reflns          13185
_refine_ls_number_parameters      628
_refine_ls_number_restraints      297
_refine_ls_R_factor_all           0.0357
_refine_ls_R_factor_gt            0.0333
_refine_ls_wR_factor_ref          0.0904
_refine_ls_wR_factor_gt           0.0879
_refine_ls_goodness_of_fit_ref    1.061
_refine_ls_restrained_S_all       1.052
_refine_ls_shift/su_max           0.000
_refine_ls_shift/su_mean          0.000
 
loop_
 _atom_site_label
 _atom_site_type_symbol
 _atom_site_fract_x
 _atom_site_fract_y
 _atom_site_fract_z
 _atom_site_U_iso_or_equiv
 _atom_site_adp_type
 _atom_site_occupancy
 _atom_site_site_symmetry_order  
 _atom_site_calc_flag
 _atom_site_refinement_flags_posn
 _atom_site_refinement_flags_adp
 _atom_site_refinement_flags_occupancy
 _atom_site_disorder_assembly
 _atom_site_disorder_group
C2 C 0.67931(11) 0.35749(8) 0.71094(7) 0.0209(3) Uani 1 1 d . . . . .
C1 C 0.47986(10) 0.34372(7) 0.68969(6) 0.0156(2) Uani 1 1 d . . . . .
O1 O 0.48050(8) 0.27270(5) 0.67406(5) 0.01892(18) Uani 1 1 d . . . . .
N1 N 0.57091(9) 0.38403(7) 0.70872(6) 0.0201(2) Uani 1 1 d D . . . .
H1 H 0.5581(17) 0.4344(10) 0.7206(10) 0.027(5) Uiso 1 1 d D . . . .
N2 N 0.38805(9) 0.38844(6) 0.68949(6) 0.0166(2) Uani 1 1 d D . . . .
H2 H 0.3964(17) 0.4375(10) 0.7057(10) 0.025(5) Uiso 1 1 d D . . . .
N3 N 0.48147(13) 0.60512(7) 0.83397(6) 0.0244(3) Uani 1 1 d D . . . .
H3 H 0.4959(19) 0.6533(11) 0.8467(11) 0.036(6) Uiso 1 1 d D . . . .
N4 N 0.46922(10) 0.65752(7) 0.73194(5) 0.0180(2) Uani 1 1 d D . . . .
H4 H 0.4766(17) 0.7030(10) 0.7528(9) 0.021(5) Uiso 1 1 d D . . . .
O2 O 0.45892(9) 0.52438(6) 0.74790(5) 0.0210(2) Uani 1 1 d . . . . .
C3 C 0.71630(13) 0.28812(10) 0.68175(8) 0.0272(3) Uani 1 1 d . . . . .
H3A H 0.666913 0.254131 0.659990 0.033 Uiso 1 1 calc R U . . .
C4 C 0.82682(14) 0.26925(13) 0.68490(9) 0.0361(4) Uani 1 1 d . . . . .
H4A H 0.851948 0.221700 0.665513 0.043 Uiso 1 1 calc R U . . .
C5 C 0.90066(13) 0.31842(13) 0.71570(10) 0.0396(5) Uani 1 1 d . . . . .
H5 H 0.975769 0.305216 0.716781 0.048 Uiso 1 1 calc R U . . .
C6 C 0.86359(13) 0.38684(12) 0.74480(10) 0.0369(4) Uani 1 1 d . . . . .
H6 H 0.913557 0.421002 0.765919 0.044 Uiso 1 1 calc R U . . .
C7 C 0.75358(13) 0.40603(10) 0.74338(9) 0.0292(3) Uani 1 1 d . . . . .
H7 H 0.728646 0.452442 0.764596 0.035 Uiso 1 1 calc R U . . .
C8 C 0.27818(10) 0.35325(7) 0.69052(6) 0.0148(2) Uani 1 1 d . . . . .
C9 C 0.19939(10) 0.42265(8) 0.69190(6) 0.0166(2) Uani 1 1 d . . . . .
C10 C 0.18120(12) 0.47419(9) 0.74338(7) 0.0218(3) Uani 1 1 d . . . . .
H10 H 0.216134 0.465995 0.783614 0.026 Uiso 1 1 calc R U . . .
C11 C 0.11071(12) 0.53787(9) 0.73445(8) 0.0247(3) Uani 1 1 d . . . . .
H11 H 0.097881 0.573323 0.769130 0.030 Uiso 1 1 calc R U . . .
C12 C 0.05858(12) 0.55075(8) 0.67579(8) 0.0239(3) Uani 1 1 d . . . . .
C13 C 0.07680(12) 0.49814(8) 0.62499(7) 0.0215(3) Uani 1 1 d . . . . .
H13 H 0.041160 0.505778 0.584903 0.026 Uiso 1 1 calc R U . . .
C14 C 0.14769(11) 0.43423(8) 0.63341(6) 0.0172(2) Uani 1 1 d . . . . .
C15 C 0.18120(11) 0.37215(8) 0.58457(6) 0.0169(2) Uani 1 1 d . . . . .
H15 H 0.223451 0.396535 0.548530 0.020 Uiso 1 1 calc R U . . .
C16 C 0.25429(10) 0.31282(7) 0.62431(6) 0.0151(2) Uani 1 1 d . . . . .
H16 H 0.324378 0.304062 0.600943 0.018 Uiso 1 1 calc R U . . .
C17 C 0.18941(11) 0.23620(8) 0.62490(6) 0.0177(2) Uani 1 1 d . . . . .
C18 C 0.09691(11) 0.24536(8) 0.58570(6) 0.0178(2) Uani 1 1 d . . . . .
C19 C 0.08874(12) 0.32191(8) 0.55899(6) 0.0195(2) Uani 1 1 d . . . . .
C20 C 0.00486(14) 0.33848(10) 0.51760(8) 0.0279(3) Uani 1 1 d . . . . .
H20 H -0.002118 0.389531 0.498848 0.034 Uiso 1 1 calc R U . . .
C21 C -0.07110(14) 0.27796(11) 0.50341(9) 0.0337(4) Uani 1 1 d . . . . .
H21 H -0.128829 0.289186 0.474415 0.040 Uiso 1 1 calc R U . . .
C22 C -0.06452(13) 0.20363(11) 0.52995(9) 0.0312(3) Uani 1 1 d . . . . .
H22 H -0.117667 0.164846 0.519547 0.037 Uiso 1 1 calc R U . . .
C23 C 0.02161(12) 0.18453(9) 0.57298(7) 0.0228(3) Uani 1 1 d . . . . .
C24 C 0.04076(14) 0.11141(10) 0.60440(8) 0.0288(3) Uani 1 1 d . . . . .
H24 H -0.009198 0.068967 0.599152 0.035 Uiso 1 1 calc R U . . .
C25 C 0.13133(16) 0.10152(9) 0.64247(8) 0.0312(3) Uani 1 1 d . . . . .
H25 H 0.142924 0.051762 0.662663 0.037 Uiso 1 1 calc R U . . .
C26 C 0.20843(14) 0.16339(9) 0.65268(8) 0.0258(3) Uani 1 1 d . . . . .
H26 H 0.271541 0.154601 0.678088 0.031 Uiso 1 1 calc R U . . .
C27 C 0.26474(12) 0.30067(8) 0.75007(6) 0.0196(2) Uani 1 1 d . . . . .
H27A H 0.190279 0.280012 0.751607 0.029 Uiso 1 1 calc R U . . .
H27B H 0.279119 0.331919 0.788891 0.029 Uiso 1 1 calc R U . . .
H27C H 0.316218 0.256444 0.747811 0.029 Uiso 1 1 calc R U . . .
C28 C -0.01526(14) 0.62177(9) 0.66759(10) 0.0331(4) Uani 1 1 d . . . . .
H28A H -0.043993 0.622658 0.623599 0.050 Uiso 1 1 calc R U . . .
H28B H 0.026112 0.670376 0.675636 0.050 Uiso 1 1 calc R U . . .
H28C H -0.075692 0.618243 0.698212 0.050 Uiso 1 1 calc R U . . .
C29 C 0.46904(11) 0.59215(8) 0.76948(6) 0.0165(2) Uani 1 1 d . . . . .
C30 C 0.4772(12) 0.5408(18) 0.8779(18) 0.0192(9) Uani 0.49(3) 1 d D U P A 1
C31 C 0.3808(9) 0.5174(8) 0.9057(6) 0.0319(19) Uani 0.49(3) 1 d D U P A 1
H31 H 0.315337 0.544881 0.896160 0.038 Uiso 0.49(3) 1 calc R U P A 1
C32 C 0.3796(10) 0.4546(9) 0.9469(7) 0.045(3) Uani 0.49(3) 1 d D U P A 1
H32 H 0.312008 0.438580 0.964923 0.054 Uiso 0.49(3) 1 calc R U P A 1
C33 C 0.4711(12) 0.4137(10) 0.9635(9) 0.037(2) Uani 0.49(3) 1 d D U P A 1
H33 H 0.468523 0.371844 0.994000 0.044 Uiso 0.49(3) 1 calc R U P A 1
C34 C 0.5671(12) 0.4350(7) 0.9345(6) 0.041(2) Uani 0.49(3) 1 d D U P A 1
H34 H 0.631773 0.406105 0.943135 0.049 Uiso 0.49(3) 1 calc R U P A 1
C35 C 0.5693(11) 0.4994(7) 0.8924(6) 0.0329(19) Uani 0.49(3) 1 d D U P A 1
H35 H 0.636363 0.514687 0.873457 0.040 Uiso 0.49(3) 1 calc R U P A 1
C30' C 0.4895(12) 0.5382(17) 0.8771(17) 0.0192(9) Uani 0.51(3) 1 d D U P A 2
C31' C 0.3950(11) 0.5004(7) 0.8964(6) 0.0334(19) Uani 0.51(3) 1 d D U P A 2
H31' H 0.326534 0.517733 0.880591 0.040 Uiso 0.51(3) 1 calc R U P A 2
C32' C 0.4008(13) 0.4359(7) 0.9395(6) 0.044(2) Uani 0.51(3) 1 d D U P A 2
H32' H 0.336408 0.409993 0.953574 0.053 Uiso 0.51(3) 1 calc R U P A 2
C33' C 0.5006(13) 0.4113(9) 0.9607(9) 0.036(2) Uani 0.51(3) 1 d D U P A 2
H33' H 0.505244 0.366469 0.988222 0.043 Uiso 0.51(3) 1 calc R U P A 2
C34' C 0.5937(10) 0.4498(7) 0.9433(5) 0.0352(17) Uani 0.51(3) 1 d D U P A 2
H34' H 0.661690 0.433476 0.960555 0.042 Uiso 0.51(3) 1 calc R U P A 2
C35' C 0.5894(8) 0.5134(6) 0.8999(5) 0.0255(15) Uani 0.51(3) 1 d D U P A 2
H35' H 0.654289 0.539131 0.886503 0.031 Uiso 0.51(3) 1 calc R U P A 2
C36 C 0.46832(11) 0.65484(7) 0.66152(6) 0.0157(2) Uani 1 1 d . . . . .
C37 C 0.55045(11) 0.59604(8) 0.63478(6) 0.0167(2) Uani 1 1 d . . . . .
C38 C 0.65950(11) 0.58710(8) 0.65158(7) 0.0207(3) Uani 1 1 d . . . . .
H38 H 0.691064 0.619664 0.683853 0.025 Uiso 1 1 calc R U . . .
C39 C 0.72155(12) 0.52980(9) 0.62042(7) 0.0244(3) Uani 1 1 d . . . . .
H39 H 0.796015 0.523812 0.631648 0.029 Uiso 1 1 calc R U . . .
C40 C 0.67709(13) 0.48091(9) 0.57308(7) 0.0244(3) Uani 1 1 d . . . . .
C41 C 0.56783(12) 0.49084(9) 0.55643(7) 0.0214(3) Uani 1 1 d . . . . .
H41 H 0.535913 0.458228 0.524312 0.026 Uiso 1 1 calc R U . . .
C42 C 0.50589(11) 0.54861(7) 0.58701(6) 0.0171(2) Uani 1 1 d . . . . .
C43 C 0.38869(11) 0.56902(7) 0.57558(6) 0.0165(2) Uani 1 1 d . . . . .
H43 H 0.342663 0.520203 0.574788 0.020 Uiso 1 1 calc R U . . .
C44 C 0.35620(11) 0.62400(7) 0.63331(6) 0.0161(2) Uani 1 1 d . . . . .
H44 H 0.314351 0.593912 0.666562 0.019 Uiso 1 1 calc R U . . .
C45 C 0.28634(11) 0.68752(8) 0.60267(7) 0.0184(2) Uani 1 1 d . . . . .
C46 C 0.30208(11) 0.68464(8) 0.53536(7) 0.0178(2) Uani 1 1 d . . . . .
C47 C 0.36743(11) 0.62006(8) 0.51653(6) 0.0180(2) Uani 1 1 d . . . . .
C48 C 0.39952(12) 0.61388(9) 0.45334(7) 0.0233(3) Uani 1 1 d . . . . .
H48 H 0.445196 0.571729 0.439674 0.028 Uiso 1 1 calc R U . . .
C49 C 0.36265(13) 0.67216(10) 0.40888(7) 0.0270(3) Uani 1 1 d . . . . .
H49 H 0.385887 0.668927 0.365357 0.032 Uiso 1 1 calc R U . . .
C50 C 0.29470(13) 0.73287(10) 0.42668(7) 0.0256(3) Uani 1 1 d . . . . .
H50 H 0.269745 0.769471 0.395257 0.031 Uiso 1 1 calc R U . . .
C51 C 0.26145(11) 0.74127(9) 0.49194(7) 0.0213(3) Uani 1 1 d . . . . .
C52 C 0.19350(13) 0.80103(9) 0.51879(8) 0.0265(3) Uani 1 1 d . . . . .
H52 H 0.161310 0.839884 0.491769 0.032 Uiso 1 1 calc R U . . .
C53 C 0.17464(13) 0.80225(10) 0.58415(8) 0.0283(3) Uani 1 1 d . . . . .
H53 H 0.127880 0.841917 0.601064 0.034 Uiso 1 1 calc R U . . .
C54 C 0.22211(12) 0.74668(9) 0.62759(7) 0.0242(3) Uani 1 1 d . . . . .
H54 H 0.209640 0.750473 0.672609 0.029 Uiso 1 1 calc R U . . .
C55 C 0.49764(11) 0.73870(8) 0.63874(7) 0.0196(2) Uani 1 1 d . . . . .
H55A H 0.495663 0.740668 0.591623 0.029 Uiso 1 1 calc R U . . .
H55B H 0.570858 0.752299 0.653781 0.029 Uiso 1 1 calc R U . . .
H55C H 0.445100 0.776626 0.656299 0.029 Uiso 1 1 calc R U . . .
C56 C 0.74420(16) 0.41687(12) 0.54215(9) 0.0367(4) Uani 1 1 d . . . . .
H56A H 0.701881 0.367730 0.540413 0.055 Uiso 1 1 calc R U . . .
H56B H 0.810367 0.408162 0.567494 0.055 Uiso 1 1 calc R U . . .
H56C H 0.764073 0.432988 0.498396 0.055 Uiso 1 1 calc R U . . .
 
loop_
 _atom_site_aniso_label
 _atom_site_aniso_U_11
 _atom_site_aniso_U_22
 _atom_site_aniso_U_33
 _atom_site_aniso_U_23
 _atom_site_aniso_U_13
 _atom_site_aniso_U_12
C2 0.0147(5) 0.0224(6) 0.0256(6) 0.0085(5) 0.0005(5) 0.0003(5)
C1 0.0152(5) 0.0151(5) 0.0164(5) 0.0024(4) -0.0006(4) 0.0011(4)
O1 0.0218(4) 0.0125(4) 0.0225(5) 0.0000(3) -0.0016(4) 0.0024(3)
N1 0.0150(5) 0.0151(5) 0.0304(6) -0.0015(4) -0.0038(4) 0.0010(4)
N2 0.0145(4) 0.0116(4) 0.0237(5) -0.0024(4) -0.0018(4) 0.0006(4)
N3 0.0439(7) 0.0134(5) 0.0158(5) 0.0000(4) -0.0039(5) -0.0055(5)
N4 0.0272(6) 0.0126(4) 0.0143(5) -0.0013(4) -0.0035(4) -0.0009(4)
O2 0.0301(5) 0.0137(4) 0.0191(4) -0.0019(3) -0.0032(4) -0.0019(4)
C3 0.0217(6) 0.0325(8) 0.0274(7) 0.0048(6) 0.0040(5) 0.0078(6)
C4 0.0247(7) 0.0504(10) 0.0331(8) 0.0107(8) 0.0095(6) 0.0145(7)
C5 0.0161(6) 0.0606(12) 0.0422(10) 0.0251(9) 0.0045(6) 0.0058(7)
C6 0.0186(7) 0.0438(9) 0.0482(10) 0.0205(8) -0.0067(7) -0.0072(6)
C7 0.0194(6) 0.0273(7) 0.0409(9) 0.0111(6) -0.0072(6) -0.0043(5)
C8 0.0149(5) 0.0139(5) 0.0157(5) -0.0007(4) -0.0006(4) 0.0003(4)
C9 0.0146(5) 0.0158(5) 0.0192(6) -0.0015(4) 0.0013(4) 0.0004(4)
C10 0.0206(6) 0.0227(6) 0.0220(6) -0.0051(5) 0.0017(5) 0.0028(5)
C11 0.0205(6) 0.0213(6) 0.0322(7) -0.0073(5) 0.0055(5) 0.0020(5)
C12 0.0168(6) 0.0169(6) 0.0380(8) -0.0015(5) 0.0043(5) 0.0018(5)
C13 0.0197(6) 0.0179(6) 0.0271(7) 0.0025(5) -0.0011(5) 0.0025(5)
C14 0.0157(5) 0.0156(5) 0.0203(6) 0.0004(4) 0.0013(4) 0.0006(4)
C15 0.0195(6) 0.0165(5) 0.0147(5) 0.0018(4) 0.0006(4) 0.0017(4)
C16 0.0154(5) 0.0148(5) 0.0150(5) -0.0009(4) -0.0008(4) 0.0013(4)
C17 0.0200(6) 0.0164(5) 0.0166(5) -0.0018(4) -0.0015(5) 0.0000(5)
C18 0.0172(5) 0.0202(6) 0.0160(5) -0.0041(4) -0.0003(4) 0.0006(4)
C19 0.0212(6) 0.0222(6) 0.0152(6) -0.0033(4) -0.0019(5) 0.0026(5)
C20 0.0318(8) 0.0296(7) 0.0225(7) -0.0060(5) -0.0099(6) 0.0096(6)
C21 0.0293(8) 0.0389(9) 0.0330(8) -0.0171(7) -0.0163(6) 0.0107(7)
C22 0.0217(7) 0.0351(8) 0.0368(8) -0.0186(7) -0.0065(6) -0.0004(6)
C23 0.0203(6) 0.0255(6) 0.0227(6) -0.0096(5) 0.0008(5) -0.0027(5)
C24 0.0338(8) 0.0240(7) 0.0284(7) -0.0064(6) 0.0033(6) -0.0106(6)
C25 0.0456(9) 0.0175(6) 0.0305(8) 0.0012(5) -0.0043(7) -0.0077(6)
C26 0.0350(8) 0.0168(6) 0.0257(7) 0.0002(5) -0.0098(6) -0.0015(5)
C27 0.0230(6) 0.0194(6) 0.0166(5) 0.0019(5) 0.0000(5) -0.0006(5)
C28 0.0232(7) 0.0205(6) 0.0557(11) -0.0040(7) -0.0025(7) 0.0064(6)
C29 0.0180(5) 0.0157(5) 0.0158(5) 0.0004(4) -0.0016(4) -0.0008(4)
C30 0.029(2) 0.0150(14) 0.0135(8) -0.0002(11) 0.000(3) -0.004(2)
C31 0.024(2) 0.041(4) 0.030(3) 0.008(3) -0.001(2) -0.011(3)
C32 0.043(3) 0.047(5) 0.044(4) 0.012(4) 0.000(3) -0.026(3)
C33 0.069(6) 0.024(3) 0.017(2) 0.005(2) 0.005(4) -0.014(4)
C34 0.056(5) 0.027(3) 0.039(4) 0.005(3) -0.001(3) 0.011(3)
C35 0.031(4) 0.031(3) 0.037(3) 0.003(2) 0.015(3) 0.000(3)
C30' 0.029(2) 0.0150(14) 0.0135(8) -0.0002(11) 0.000(3) -0.004(2)
C31' 0.034(4) 0.036(4) 0.030(3) 0.004(3) -0.008(3) -0.013(3)
C32' 0.066(6) 0.035(4) 0.031(3) 0.012(3) -0.006(3) -0.029(3)
C33' 0.069(6) 0.017(2) 0.022(3) 0.0026(17) 0.003(4) 0.000(4)
C34' 0.045(4) 0.027(3) 0.034(3) 0.006(2) -0.001(2) 0.015(3)
C35' 0.019(3) 0.027(3) 0.031(2) 0.009(2) 0.0029(18) 0.006(2)
C36 0.0186(5) 0.0149(5) 0.0136(5) 0.0003(4) -0.0026(4) -0.0011(4)
C37 0.0178(5) 0.0167(5) 0.0155(5) 0.0019(4) -0.0007(4) -0.0005(4)
C38 0.0187(6) 0.0225(6) 0.0208(6) 0.0034(5) -0.0027(5) -0.0014(5)
C39 0.0188(6) 0.0290(7) 0.0253(7) 0.0074(6) 0.0016(5) 0.0025(5)
C40 0.0265(7) 0.0257(7) 0.0209(6) 0.0049(5) 0.0048(5) 0.0083(6)
C41 0.0270(7) 0.0202(6) 0.0171(6) -0.0002(5) 0.0003(5) 0.0035(5)
C42 0.0201(6) 0.0163(5) 0.0150(5) 0.0015(4) -0.0012(4) 0.0007(4)
C43 0.0194(5) 0.0149(5) 0.0154(5) -0.0006(4) -0.0031(4) -0.0013(4)
C44 0.0162(5) 0.0167(5) 0.0153(5) -0.0001(4) -0.0017(4) -0.0011(4)
C45 0.0165(5) 0.0189(6) 0.0197(6) -0.0007(5) -0.0030(5) -0.0007(4)
C46 0.0167(5) 0.0179(5) 0.0189(6) 0.0003(4) -0.0052(4) -0.0018(4)
C47 0.0191(6) 0.0182(5) 0.0166(5) -0.0001(4) -0.0039(4) -0.0011(5)
C48 0.0244(6) 0.0283(7) 0.0171(6) -0.0011(5) -0.0025(5) 0.0031(5)
C49 0.0280(7) 0.0361(8) 0.0170(6) 0.0038(5) -0.0034(5) 0.0007(6)
C50 0.0252(7) 0.0287(7) 0.0230(7) 0.0066(6) -0.0074(5) -0.0009(6)
C51 0.0186(6) 0.0212(6) 0.0242(6) 0.0028(5) -0.0075(5) -0.0021(5)
C52 0.0224(6) 0.0233(6) 0.0339(8) 0.0018(6) -0.0104(6) 0.0040(5)
C53 0.0228(7) 0.0265(7) 0.0356(8) -0.0032(6) -0.0053(6) 0.0069(6)
C54 0.0208(6) 0.0268(7) 0.0250(7) -0.0041(5) -0.0020(5) 0.0034(5)
C55 0.0222(6) 0.0162(5) 0.0204(6) 0.0035(4) -0.0044(5) -0.0037(5)
C56 0.0393(9) 0.0393(9) 0.0315(8) 0.0007(7) 0.0075(7) 0.0194(8)
 
_geom_special_details
;
 All esds (except the esd in the dihedral angle between two l.s. planes)
 are estimated using the full covariance matrix.  The cell esds are taken
 into account individually in the estimation of esds in distances, angles
 and torsion angles; correlations between esds in cell parameters are only
 used when they are defined by crystal symmetry.  An approximate (isotropic)
 treatment of cell esds is used for estimating esds involving l.s. planes.
;
 
loop_
 _geom_bond_atom_site_label_1
 _geom_bond_atom_site_label_2
 _geom_bond_distance
 _geom_bond_site_symmetry_2
 _geom_bond_publ_flag
C2 C3 1.395(2) . ?
C2 C7 1.400(2) . ?
C2 N1 1.4066(18) . ?
C1 O1 1.2425(15) . ?
C1 N2 1.3578(16) . ?
C1 N1 1.3684(17) . ?
N2 C8 1.4757(16) . ?
N3 C29 1.3665(17) . ?
N3 C30 1.420(11) . ?
N3 C30' 1.445(11) . ?
N4 C29 1.3515(16) . ?
N4 C36 1.4641(16) . ?
O2 C29 1.2354(16) . ?
C3 C4 1.397(2) . ?
C4 C5 1.387(3) . ?
C5 C6 1.381(3) . ?
C6 C7 1.391(2) . ?
C8 C9 1.5206(18) . ?
C8 C27 1.5319(18) . ?
C8 C16 1.5636(18) . ?
C9 C14 1.3854(19) . ?
C9 C10 1.3970(18) . ?
C10 C11 1.393(2) . ?
C11 C12 1.394(2) . ?
C12 C13 1.398(2) . ?
C12 C28 1.514(2) . ?
C13 C14 1.3980(18) . ?
C14 C15 1.5163(18) . ?
C15 C19 1.5146(19) . ?
C15 C16 1.5789(18) . ?
C16 C17 1.5199(18) . ?
C17 C26 1.3783(19) . ?
C17 C18 1.4072(18) . ?
C18 C23 1.4077(19) . ?
C18 C19 1.4105(19) . ?
C19 C20 1.371(2) . ?
C20 C21 1.415(2) . ?
C21 C22 1.373(3) . ?
C22 C23 1.423(2) . ?
C23 C24 1.416(2) . ?
C24 C25 1.376(3) . ?
C25 C26 1.426(2) . ?
C30 C35 1.364(13) . ?
C30 C31 1.376(12) . ?
C31 C32 1.364(11) . ?
C32 C33 1.364(11) . ?
C33 C34 1.372(11) . ?
C34 C35 1.396(11) . ?
C30' C35' 1.381(12) . ?
C30' C31' 1.385(13) . ?
C31' C32' 1.413(10) . ?
C32' C33' 1.368(11) . ?
C33' C34' 1.366(10) . ?
C34' C35' 1.403(9) . ?
C36 C37 1.5211(18) . ?
C36 C55 1.5360(18) . ?
C36 C44 1.5856(18) . ?
C37 C42 1.3881(18) . ?
C37 C38 1.3934(19) . ?
C38 C39 1.392(2) . ?
C39 C40 1.396(2) . ?
C40 C41 1.397(2) . ?
C40 C56 1.504(2) . ?
C41 C42 1.3910(19) . ?
C42 C43 1.5003(19) . ?
C43 C47 1.5220(18) . ?
C43 C44 1.5686(18) . ?
C44 C45 1.5144(18) . ?
C45 C54 1.3747(19) . ?
C45 C46 1.4127(19) . ?
C46 C51 1.4064(19) . ?
C46 C47 1.4100(19) . ?
C47 C48 1.3748(19) . ?
C48 C49 1.424(2) . ?
C49 C50 1.373(2) . ?
C50 C51 1.423(2) . ?
C51 C52 1.424(2) . ?
C52 C53 1.378(2) . ?
C53 C54 1.427(2) . ?
 
loop_
 _geom_angle_atom_site_label_1
 _geom_angle_atom_site_label_2
 _geom_angle_atom_site_label_3
 _geom_angle
 _geom_angle_site_symmetry_1
 _geom_angle_site_symmetry_3
 _geom_angle_publ_flag
C3 C2 C7 119.24(14) . . ?
C3 C2 N1 124.19(14) . . ?
C7 C2 N1 116.55(14) . . ?
O1 C1 N2 122.77(12) . . ?
O1 C1 N1 123.40(12) . . ?
N2 C1 N1 113.83(11) . . ?
C1 N1 C2 128.74(12) . . ?
C1 N2 C8 122.45(10) . . ?
C29 N3 C30 120.2(19) . . ?
C29 N3 C30' 119.4(18) . . ?
C29 N4 C36 123.47(11) . . ?
C2 C3 C4 119.21(17) . . ?
C5 C4 C3 121.44(18) . . ?
C6 C5 C4 119.14(16) . . ?
C5 C6 C7 120.42(18) . . ?
C6 C7 C2 120.52(17) . . ?
N2 C8 C9 105.83(10) . . ?
N2 C8 C27 110.11(11) . . ?
C9 C8 C27 111.27(11) . . ?
N2 C8 C16 109.57(10) . . ?
C9 C8 C16 103.51(10) . . ?
C27 C8 C16 115.94(10) . . ?
C14 C9 C10 120.68(12) . . ?
C14 C9 C8 112.60(11) . . ?
C10 C9 C8 126.63(12) . . ?
C11 C10 C9 118.58(14) . . ?
C10 C11 C12 121.50(14) . . ?
C11 C12 C13 119.17(13) . . ?
C11 C12 C28 119.84(14) . . ?
C13 C12 C28 120.98(15) . . ?
C12 C13 C14 119.74(14) . . ?
C9 C14 C13 120.31(13) . . ?
C9 C14 C15 111.41(11) . . ?
C13 C14 C15 128.27(12) . . ?
C19 C15 C14 114.73(11) . . ?
C19 C15 C16 104.78(10) . . ?
C14 C15 C16 104.08(10) . . ?
C17 C16 C8 117.59(10) . . ?
C17 C16 C15 104.23(10) . . ?
C8 C16 C15 106.86(10) . . ?
C26 C17 C18 118.52(13) . . ?
C26 C17 C16 132.36(13) . . ?
C18 C17 C16 109.01(11) . . ?
C17 C18 C23 124.04(13) . . ?
C17 C18 C19 112.71(12) . . ?
C23 C18 C19 123.24(13) . . ?
C20 C19 C18 119.16(14) . . ?
C20 C19 C15 132.07(14) . . ?
C18 C19 C15 108.77(11) . . ?
C19 C20 C21 118.64(15) . . ?
C22 C21 C20 122.51(15) . . ?
C21 C22 C23 120.22(15) . . ?
C18 C23 C24 116.13(13) . . ?
C18 C23 C22 116.22(14) . . ?
C24 C23 C22 127.65(14) . . ?
C25 C24 C23 120.34(14) . . ?
C24 C25 C26 122.30(15) . . ?
C17 C26 C25 118.58(14) . . ?
O2 C29 N4 123.18(12) . . ?
O2 C29 N3 121.04(12) . . ?
N4 C29 N3 115.78(11) . . ?
C35 C30 C31 118.3(10) . . ?
C35 C30 N3 120.3(11) . . ?
C31 C30 N3 121.4(10) . . ?
C32 C31 C30 119.8(10) . . ?
C31 C32 C33 122.9(10) . . ?
C32 C33 C34 117.8(10) . . ?
C33 C34 C35 119.7(10) . . ?
C30 C35 C34 121.5(9) . . ?
C35' C30' C31' 120.4(9) . . ?
C35' C30' N3 120.7(10) . . ?
C31' C30' N3 118.9(10) . . ?
C30' C31' C32' 119.8(10) . . ?
C33' C32' C31' 118.9(10) . . ?
C34' C33' C32' 121.4(10) . . ?
C33' C34' C35' 120.2(8) . . ?
C30' C35' C34' 119.1(8) . . ?
N4 C36 C37 112.35(11) . . ?
N4 C36 C55 106.12(10) . . ?
C37 C36 C55 109.49(11) . . ?
N4 C36 C44 112.71(11) . . ?
C37 C36 C44 103.15(10) . . ?
C55 C36 C44 113.13(10) . . ?
C42 C37 C38 119.75(13) . . ?
C42 C37 C36 112.09(11) . . ?
C38 C37 C36 128.15(12) . . ?
C39 C38 C37 119.07(13) . . ?
C38 C39 C40 121.64(14) . . ?
C39 C40 C41 118.69(14) . . ?
C39 C40 C56 120.77(15) . . ?
C41 C40 C56 120.50(16) . . ?
C42 C41 C40 119.81(14) . . ?
C37 C42 C41 121.02(13) . . ?
C37 C42 C43 111.07(11) . . ?
C41 C42 C43 127.91(12) . . ?
C42 C43 C47 115.00(11) . . ?
C42 C43 C44 105.03(10) . . ?
C47 C43 C44 103.75(10) . . ?
C45 C44 C43 104.00(10) . . ?
C45 C44 C36 114.56(10) . . ?
C43 C44 C36 104.82(10) . . ?
C54 C45 C46 118.46(13) . . ?
C54 C45 C44 133.00(13) . . ?
C46 C45 C44 108.32(12) . . ?
C51 C46 C47 123.38(13) . . ?
C51 C46 C45 124.28(13) . . ?
C47 C46 C45 112.29(12) . . ?
C48 C47 C46 119.16(13) . . ?
C48 C47 C43 132.66(13) . . ?
C46 C47 C43 108.18(11) . . ?
C47 C48 C49 118.41(14) . . ?
C50 C49 C48 122.34(14) . . ?
C49 C50 C51 120.38(13) . . ?
C46 C51 C50 116.20(13) . . ?
C46 C51 C52 116.02(13) . . ?
C50 C51 C52 127.77(13) . . ?
C53 C52 C51 119.71(14) . . ?
C52 C53 C54 123.01(14) . . ?
C45 C54 C53 118.33(14) . . ?
 
loop_
 _geom_torsion_atom_site_label_1
 _geom_torsion_atom_site_label_2
 _geom_torsion_atom_site_label_3
 _geom_torsion_atom_site_label_4
 _geom_torsion
 _geom_torsion_site_symmetry_1
 _geom_torsion_site_symmetry_2
 _geom_torsion_site_symmetry_3
 _geom_torsion_site_symmetry_4
 _geom_torsion_publ_flag
O1 C1 N1 C2 4.1(2) . . . . ?
N2 C1 N1 C2 -176.02(14) . . . . ?
C3 C2 N1 C1 13.1(2) . . . . ?
C7 C2 N1 C1 -168.67(14) . . . . ?
O1 C1 N2 C8 19.3(2) . . . . ?
N1 C1 N2 C8 -160.56(12) . . . . ?
C7 C2 C3 C4 -0.8(2) . . . . ?
N1 C2 C3 C4 177.40(15) . . . . ?
C2 C3 C4 C5 -0.8(3) . . . . ?
C3 C4 C5 C6 1.1(3) . . . . ?
C4 C5 C6 C7 0.2(3) . . . . ?
C5 C6 C7 C2 -1.8(3) . . . . ?
C3 C2 C7 C6 2.1(2) . . . . ?
N1 C2 C7 C6 -176.25(15) . . . . ?
C1 N2 C8 C9 178.37(12) . . . . ?
C1 N2 C8 C27 58.01(16) . . . . ?
C1 N2 C8 C16 -70.63(15) . . . . ?
N2 C8 C9 C14 106.03(12) . . . . ?
C27 C8 C9 C14 -134.37(12) . . . . ?
C16 C8 C9 C14 -9.19(14) . . . . ?
N2 C8 C9 C10 -70.64(16) . . . . ?
C27 C8 C9 C10 48.96(18) . . . . ?
C16 C8 C9 C10 174.14(13) . . . . ?
C14 C9 C10 C11 -0.6(2) . . . . ?
C8 C9 C10 C11 175.87(13) . . . . ?
C9 C10 C11 C12 0.1(2) . . . . ?
C10 C11 C12 C13 0.6(2) . . . . ?
C10 C11 C12 C28 -178.52(15) . . . . ?
C11 C12 C13 C14 -0.8(2) . . . . ?
C28 C12 C13 C14 178.29(14) . . . . ?
C10 C9 C14 C13 0.3(2) . . . . ?
C8 C9 C14 C13 -176.55(12) . . . . ?
C10 C9 C14 C15 178.99(12) . . . . ?
C8 C9 C14 C15 2.10(15) . . . . ?
C12 C13 C14 C9 0.3(2) . . . . ?
C12 C13 C14 C15 -178.06(13) . . . . ?
C9 C14 C15 C19 119.80(13) . . . . ?
C13 C14 C15 C19 -61.67(18) . . . . ?
C9 C14 C15 C16 5.91(14) . . . . ?
C13 C14 C15 C16 -175.57(13) . . . . ?
N2 C8 C16 C17 143.12(11) . . . . ?
C9 C8 C16 C17 -104.35(12) . . . . ?
C27 C8 C16 C17 17.76(16) . . . . ?
N2 C8 C16 C15 -100.25(11) . . . . ?
C9 C8 C16 C15 12.28(13) . . . . ?
C27 C8 C16 C15 134.39(11) . . . . ?
C19 C15 C16 C17 -6.91(13) . . . . ?
C14 C15 C16 C17 113.90(11) . . . . ?
C19 C15 C16 C8 -132.09(11) . . . . ?
C14 C15 C16 C8 -11.28(13) . . . . ?
C8 C16 C17 C26 -60.5(2) . . . . ?
C15 C16 C17 C26 -178.50(15) . . . . ?
C8 C16 C17 C18 123.47(12) . . . . ?
C15 C16 C17 C18 5.42(13) . . . . ?
C26 C17 C18 C23 0.2(2) . . . . ?
C16 C17 C18 C23 176.86(12) . . . . ?
C26 C17 C18 C19 -178.40(13) . . . . ?
C16 C17 C18 C19 -1.70(15) . . . . ?
C17 C18 C19 C20 177.39(13) . . . . ?
C23 C18 C19 C20 -1.2(2) . . . . ?
C17 C18 C19 C15 -3.06(16) . . . . ?
C23 C18 C19 C15 178.37(12) . . . . ?
C14 C15 C19 C20 72.2(2) . . . . ?
C16 C15 C19 C20 -174.29(15) . . . . ?
C14 C15 C19 C18 -107.25(13) . . . . ?
C16 C15 C19 C18 6.23(14) . . . . ?
C18 C19 C20 C21 0.3(2) . . . . ?
C15 C19 C20 C21 -179.12(15) . . . . ?
C19 C20 C21 C22 0.6(3) . . . . ?
C20 C21 C22 C23 -0.7(3) . . . . ?
C17 C18 C23 C24 2.5(2) . . . . ?
C19 C18 C23 C24 -179.13(13) . . . . ?
C17 C18 C23 C22 -177.35(13) . . . . ?
C19 C18 C23 C22 1.1(2) . . . . ?
C21 C22 C23 C18 -0.1(2) . . . . ?
C21 C22 C23 C24 -179.89(16) . . . . ?
C18 C23 C24 C25 -2.8(2) . . . . ?
C22 C23 C24 C25 176.96(16) . . . . ?
C23 C24 C25 C26 0.7(3) . . . . ?
C18 C17 C26 C25 -2.4(2) . . . . ?
C16 C17 C26 C25 -178.16(15) . . . . ?
C24 C25 C26 C17 2.0(3) . . . . ?
C36 N4 C29 O2 -6.3(2) . . . . ?
C36 N4 C29 N3 173.40(13) . . . . ?
C30 N3 C29 O2 -3.3(7) . . . . ?
C30' N3 C29 O2 3.8(7) . . . . ?
C30 N3 C29 N4 177.0(7) . . . . ?
C30' N3 C29 N4 -175.9(7) . . . . ?
C29 N3 C30 C35 88(3) . . . . ?
C29 N3 C30 C31 -91(4) . . . . ?
C35 C30 C31 C32 0(4) . . . . ?
N3 C30 C31 C32 179(2) . . . . ?
C30 C31 C32 C33 1(3) . . . . ?
C31 C32 C33 C34 -3(2) . . . . ?
C32 C33 C34 C35 3(2) . . . . ?
C31 C30 C35 C34 0(5) . . . . ?
N3 C30 C35 C34 -179(2) . . . . ?
C33 C34 C35 C30 -2(3) . . . . ?
C29 N3 C30' C35' 101(3) . . . . ?
C29 N3 C30' C31' -81(3) . . . . ?
C35' C30' C31' C32' 0(4) . . . . ?
N3 C30' C31' C32' -179(2) . . . . ?
C30' C31' C32' C33' -1(3) . . . . ?
C31' C32' C33' C34' 3(2) . . . . ?
C32' C33' C34' C35' -4(2) . . . . ?
C31' C30' C35' C34' 0(4) . . . . ?
N3 C30' C35' C34' 178(2) . . . . ?
C33' C34' C35' C30' 2(3) . . . . ?
C29 N4 C36 C37 -46.52(18) . . . . ?
C29 N4 C36 C55 -166.14(13) . . . . ?
C29 N4 C36 C44 69.51(17) . . . . ?
N4 C36 C37 C42 133.74(12) . . . . ?
C55 C36 C37 C42 -108.62(13) . . . . ?
C44 C36 C37 C42 12.09(14) . . . . ?
N4 C36 C37 C38 -47.73(18) . . . . ?
C55 C36 C37 C38 69.91(17) . . . . ?
C44 C36 C37 C38 -169.38(13) . . . . ?
C42 C37 C38 C39 -0.7(2) . . . . ?
C36 C37 C38 C39 -179.16(13) . . . . ?
C37 C38 C39 C40 -0.3(2) . . . . ?
C38 C39 C40 C41 0.7(2) . . . . ?
C38 C39 C40 C56 -177.18(15) . . . . ?
C39 C40 C41 C42 0.0(2) . . . . ?
C56 C40 C41 C42 177.87(14) . . . . ?
C38 C37 C42 C41 1.4(2) . . . . ?
C36 C37 C42 C41 -179.91(12) . . . . ?
C38 C37 C42 C43 -178.81(12) . . . . ?
C36 C37 C42 C43 -0.14(15) . . . . ?
C40 C41 C42 C37 -1.0(2) . . . . ?
C40 C41 C42 C43 179.25(13) . . . . ?
C37 C42 C43 C47 101.29(13) . . . . ?
C41 C42 C43 C47 -78.97(17) . . . . ?
C37 C42 C43 C44 -12.10(14) . . . . ?
C41 C42 C43 C44 167.65(13) . . . . ?
C42 C43 C44 C45 139.36(10) . . . . ?
C47 C43 C44 C45 18.28(13) . . . . ?
C42 C43 C44 C36 18.76(12) . . . . ?
C47 C43 C44 C36 -102.32(11) . . . . ?
N4 C36 C44 C45 106.77(13) . . . . ?
C37 C36 C44 C45 -131.82(11) . . . . ?
C55 C36 C44 C45 -13.63(16) . . . . ?
N4 C36 C44 C43 -139.89(11) . . . . ?
C37 C36 C44 C43 -18.48(12) . . . . ?
C55 C36 C44 C43 99.70(12) . . . . ?
C43 C44 C45 C54 170.30(15) . . . . ?
C36 C44 C45 C54 -75.89(19) . . . . ?
C43 C44 C45 C46 -15.32(14) . . . . ?
C36 C44 C45 C46 98.49(13) . . . . ?
C54 C45 C46 C51 3.9(2) . . . . ?
C44 C45 C46 C51 -171.42(12) . . . . ?
C54 C45 C46 C47 -178.63(13) . . . . ?
C44 C45 C46 C47 6.05(16) . . . . ?
C51 C46 C47 C48 4.2(2) . . . . ?
C45 C46 C47 C48 -173.28(13) . . . . ?
C51 C46 C47 C43 -176.07(12) . . . . ?
C45 C46 C47 C43 6.43(15) . . . . ?
C42 C43 C47 C48 50.0(2) . . . . ?
C44 C43 C47 C48 164.16(15) . . . . ?
C42 C43 C47 C46 -129.62(12) . . . . ?
C44 C43 C47 C46 -15.49(13) . . . . ?
C46 C47 C48 C49 -1.7(2) . . . . ?
C43 C47 C48 C49 178.64(14) . . . . ?
C47 C48 C49 C50 -1.4(2) . . . . ?
C48 C49 C50 C51 2.3(2) . . . . ?
C47 C46 C51 C50 -3.3(2) . . . . ?
C45 C46 C51 C50 173.90(13) . . . . ?
C47 C46 C51 C52 177.81(13) . . . . ?
C45 C46 C51 C52 -5.0(2) . . . . ?
C49 C50 C51 C46 0.0(2) . . . . ?
C49 C50 C51 C52 178.77(15) . . . . ?
C46 C51 C52 C53 2.3(2) . . . . ?
C50 C51 C52 C53 -176.44(15) . . . . ?
C51 C52 C53 C54 1.3(2) . . . . ?
C46 C45 C54 C53 0.0(2) . . . . ?
C44 C45 C54 C53 173.88(14) . . . . ?
C52 C53 C54 C45 -2.5(2) . . . . ?
 
loop_
 _geom_hbond_atom_site_label_D 
 _geom_hbond_atom_site_label_H 
 _geom_hbond_atom_site_label_A 
 _geom_hbond_distance_DH 
 _geom_hbond_distance_HA 
 _geom_hbond_distance_DA 
 _geom_hbond_angle_DHA 
 _geom_hbond_site_symmetry_A 
 _geom_hbond_publ_flag
N1 H1 O2  0.899(17) 2.029(18) 2.8592(16) 152.9(19) . yes
N2 H2 O2  0.899(16) 1.875(17) 2.7391(15) 160.5(19) . yes
N3 H3 O1  0.873(18) 2.083(19) 2.8731(15) 150(2) 3_656 yes
N4 H4 O1  0.887(16) 1.993(17) 2.8249(15) 155.6(18) 3_656 yes
 
_refine_diff_density_max    0.269
_refine_diff_density_min   -0.218
_refine_diff_density_rms    0.040

_shelx_res_file
;
TITL sad_a.res in P2(1)2(1)2(1)
    sad.res
    created by SHELXL-2018/3 at 14:58:51 on 11-Jun-2024
REM Old TITL sad in P2(1)2(1)2(1)
REM SHELXT solution in P2(1)2(1)2(1): R1 0.108, Rweak 0.028, Alpha 0.001
REM <I/s>   1.002 for   30 systematic absences,  Orientation as input
REM Flack x =  0.046 ( 0.602 ) from  3173 Parsons' quotients
REM Formula found by SHELXT:  C56 N4 O2
CELL  0.71073  12.292   16.887   20.779   90.0   90.0   90.0
ZERR    8.000   0.002   0.002   0.003    0.0    0.0    0.0
LATT -1
SYMM 1/2-X, -Y, 1/2+Z
SYMM -X, 1/2+Y, 1/2-Z
SYMM 1/2+X, 1/2-Y, -Z
SFAC C H N O
UNIT 224 192 16 8
TEMP -173.150
SIZE 0.086 0.224 0.560
L.S. 10
BOND
CONF
LIST 4
ACTA
FMAP 2
HTAB N1 O2
HTAB N2 O2
EQIV $1 -x+1, y+1/2, -z+3/2
HTAB N3 O1_$1
HTAB N4 O1_$1
PLAN 20
WGHT    0.052700    0.694000
FVAR       0.14441   0.49255
C2    1    0.679312    0.357492    0.710944    11.00000    0.01474    0.02239 =
         0.02560    0.00850    0.00054    0.00031
C1    1    0.479855    0.343719    0.689690    11.00000    0.01519    0.01515 =
         0.01636    0.00242   -0.00058    0.00110
O1    4    0.480500    0.272701    0.674064    11.00000    0.02177    0.01252 =
         0.02247    0.00001   -0.00164    0.00245
SADI N1 H1 N2 H2 N3 H3 N4 H4
N1    3    0.570912    0.384031    0.708725    11.00000    0.01496    0.01514 =
         0.03035   -0.00146   -0.00380    0.00104
H1    2    0.558129    0.434374    0.720646    11.00000    0.02705
N2    3    0.388052    0.388437    0.689486    11.00000    0.01451    0.01165 =
         0.02370   -0.00238   -0.00182    0.00063
H2    2    0.396414    0.437453    0.705650    11.00000    0.02515
N3    3    0.481470    0.605125    0.833974    11.00000    0.04391    0.01340 =
         0.01576   -0.00004   -0.00386   -0.00553
H3    2    0.495932    0.653277    0.846701    11.00000    0.03609
N4    3    0.469221    0.657517    0.731942    11.00000    0.02720    0.01255 =
         0.01429   -0.00126   -0.00351   -0.00087
H4    2    0.476590    0.703028    0.752778    11.00000    0.02133
O2    4    0.458924    0.524385    0.747903    11.00000    0.03011    0.01369 =
         0.01906   -0.00194   -0.00323   -0.00188
C3    1    0.716303    0.288123    0.681749    11.00000    0.02168    0.03246 =
         0.02739    0.00484    0.00402    0.00777
AFIX  43
H3A   2    0.666913    0.254131    0.659990    11.00000   -1.20000
AFIX   0
C4    1    0.826825    0.269254    0.684899    11.00000    0.02468    0.05045 =
         0.03307    0.01073    0.00953    0.01447
AFIX  43
H4A   2    0.851948    0.221700    0.665513    11.00000   -1.20000
AFIX   0
C5    1    0.900663    0.318417    0.715703    11.00000    0.01612    0.06057 =
         0.04217    0.02505    0.00453    0.00575
AFIX  43
H5    2    0.975769    0.305216    0.716781    11.00000   -1.20000
AFIX   0
C6    1    0.863593    0.386840    0.744804    11.00000    0.01864    0.04378 =
         0.04819    0.02051   -0.00670   -0.00717
AFIX  43
H6    2    0.913557    0.421002    0.765919    11.00000   -1.20000
AFIX   0
C7    1    0.753582    0.406030    0.743384    11.00000    0.01937    0.02735 =
         0.04088    0.01115   -0.00717   -0.00430
AFIX  43
H7    2    0.728646    0.452442    0.764596    11.00000   -1.20000
AFIX   0
C8    1    0.278178    0.353246    0.690520    11.00000    0.01488    0.01395 =
         0.01569   -0.00073   -0.00055    0.00029
C9    1    0.199390    0.422649    0.691905    11.00000    0.01463    0.01583 =
         0.01925   -0.00151    0.00135    0.00044
C10   1    0.181196    0.474189    0.743381    11.00000    0.02062    0.02270 =
         0.02202   -0.00509    0.00165    0.00277
AFIX  43
H10   2    0.216134    0.465995    0.783614    11.00000   -1.20000
AFIX   0
C11   1    0.110710    0.537871    0.734452    11.00000    0.02054    0.02127 =
         0.03218   -0.00735    0.00545    0.00198
AFIX  43
H11   2    0.097881    0.573323    0.769130    11.00000   -1.20000
AFIX   0
C12   1    0.058581    0.550748    0.675788    11.00000    0.01682    0.01689 =
         0.03804   -0.00150    0.00426    0.00176
C13   1    0.076804    0.498141    0.624992    11.00000    0.01973    0.01785 =
         0.02706    0.00249   -0.00110    0.00246
AFIX  43
H13   2    0.041160    0.505778    0.584903    11.00000   -1.20000
AFIX   0
C14   1    0.147691    0.434235    0.633412    11.00000    0.01573    0.01561 =
         0.02026    0.00043    0.00129    0.00064
C15   1    0.181204    0.372148    0.584568    11.00000    0.01952    0.01651 =
         0.01473    0.00180    0.00061    0.00166
AFIX  13
H15   2    0.223451    0.396535    0.548530    11.00000   -1.20000
AFIX   0
C16   1    0.254286    0.312819    0.624314    11.00000    0.01538    0.01482 =
         0.01505   -0.00089   -0.00078    0.00132
AFIX  13
H16   2    0.324378    0.304062    0.600943    11.00000   -1.20000
AFIX   0
C17   1    0.189413    0.236201    0.624898    11.00000    0.01997    0.01641 =
         0.01664   -0.00180   -0.00152   -0.00004
C18   1    0.096907    0.245357    0.585703    11.00000    0.01723    0.02017 =
         0.01596   -0.00412   -0.00029    0.00065
C19   1    0.088739    0.321913    0.558988    11.00000    0.02122    0.02223 =
         0.01517   -0.00330   -0.00188    0.00260
C20   1    0.004860    0.338478    0.517604    11.00000    0.03175    0.02962 =
         0.02247   -0.00602   -0.00989    0.00955
AFIX  43
H20   2   -0.002118    0.389531    0.498848    11.00000   -1.20000
AFIX   0
C21   1   -0.071095    0.277963    0.503409    11.00000    0.02931    0.03888 =
         0.03300   -0.01710   -0.01632    0.01074
AFIX  43
H21   2   -0.128829    0.289186    0.474415    11.00000   -1.20000
AFIX   0
C22   1   -0.064524    0.203634    0.529951    11.00000    0.02168    0.03507 =
         0.03682   -0.01863   -0.00654   -0.00040
AFIX  43
H22   2   -0.117667    0.164846    0.519547    11.00000   -1.20000
AFIX   0
C23   1    0.021615    0.184528    0.572981    11.00000    0.02030    0.02549 =
         0.02265   -0.00956    0.00075   -0.00267
C24   1    0.040755    0.111406    0.604396    11.00000    0.03381    0.02402 =
         0.02842   -0.00644    0.00328   -0.01060
AFIX  43
H24   2   -0.009198    0.068967    0.599152    11.00000   -1.20000
AFIX   0
C25   1    0.131333    0.101525    0.642471    11.00000    0.04561    0.01748 =
         0.03052    0.00123   -0.00427   -0.00771
AFIX  43
H25   2    0.142924    0.051762    0.662663    11.00000   -1.20000
AFIX   0
C26   1    0.208433    0.163393    0.652681    11.00000    0.03498    0.01682 =
         0.02569    0.00023   -0.00983   -0.00153
AFIX  43
H26   2    0.271541    0.154601    0.678088    11.00000   -1.20000
AFIX   0
C27   1    0.264738    0.300670    0.750071    11.00000    0.02296    0.01943 =
         0.01655    0.00192    0.00004   -0.00060
AFIX 137
H27A  2    0.190279    0.280012    0.751607    11.00000   -1.50000
H27B  2    0.279119    0.331919    0.788891    11.00000   -1.50000
H27C  2    0.316218    0.256444    0.747811    11.00000   -1.50000
AFIX   0
C28   1   -0.015256    0.621765    0.667586    11.00000    0.02319    0.02047 =
         0.05572   -0.00396   -0.00245    0.00636
AFIX 137
H28A  2   -0.043993    0.622658    0.623599    11.00000   -1.50000
H28B  2    0.026112    0.670376    0.675636    11.00000   -1.50000
H28C  2   -0.075692    0.618243    0.698212    11.00000   -1.50000
AFIX   0
C29   1    0.469037    0.592154    0.769478    11.00000    0.01800    0.01569 =
         0.01581    0.00043   -0.00165   -0.00083
SAME C30 C35 < C31
EADP C30 C30'
part 1 21
C30   1    0.477240    0.540775    0.877896    21.00000    0.02909    0.01502 =
         0.01354   -0.00022    0.00003   -0.00405
C31   1    0.380805    0.517375    0.905681    21.00000    0.02436    0.04147 =
         0.02977    0.00843   -0.00065   -0.01131
AFIX  43
H31   2    0.315337    0.544881    0.896160    21.00000   -1.20000
AFIX   0
C32   1    0.379574    0.454565    0.946925    21.00000    0.04277    0.04714 =
         0.04446    0.01203   -0.00022   -0.02567
AFIX  43
H32   2    0.312008    0.438580    0.964923    21.00000   -1.20000
AFIX   0
C33   1    0.471126    0.413679    0.963473    21.00000    0.06905    0.02370 =
         0.01699    0.00465    0.00505   -0.01350
AFIX  43
H33   2    0.468523    0.371844    0.994000    21.00000   -1.20000
AFIX   0
C34   1    0.567088    0.435018    0.934538    21.00000    0.05599    0.02740 =
         0.03929    0.00528   -0.00077    0.01120
AFIX  43
H34   2    0.631773    0.406105    0.943135    21.00000   -1.20000
AFIX   0
C35   1    0.569264    0.499375    0.892427    21.00000    0.03126    0.03090 =
         0.03669    0.00316    0.01508   -0.00009
AFIX  43
H35   2    0.636363    0.514687    0.873457    21.00000   -1.20000
AFIX   0
part 0
SADI N3 C30 N3 C30'
SADI 0.04 N3 C31 N3 C35 N3 C31' N3 C35'
SAME C30 > C35
SIMU C30 > C35'
RIGU C30 > C35'
part 2 -21
C30'  1    0.489520    0.538222    0.877080   -21.00000    0.02909    0.01502 =
         0.01354   -0.00022    0.00003   -0.00405
C31'  1    0.395045    0.500368    0.896357   -21.00000    0.03427    0.03633 =
         0.02966    0.00419   -0.00806   -0.01324
AFIX  43
H31'  2    0.326534    0.517733    0.880591   -21.00000   -1.20000
AFIX   0
C32'  1    0.400782    0.435876    0.939517   -21.00000    0.06615    0.03469 =
         0.03055    0.01227   -0.00621   -0.02910
AFIX  43
H32'  2    0.336408    0.409993    0.953574   -21.00000   -1.20000
AFIX   0
C33'  1    0.500619    0.411304    0.960743   -21.00000    0.06906    0.01727 =
         0.02228    0.00264    0.00253   -0.00006
AFIX  43
H33'  2    0.505244    0.366469    0.988222   -21.00000   -1.20000
AFIX   0
C34'  1    0.593740    0.449818    0.943289   -21.00000    0.04481    0.02671 =
         0.03414    0.00577   -0.00142    0.01539
AFIX  43
H34'  2    0.661690    0.433476    0.960555   -21.00000   -1.20000
AFIX   0
C35'  1    0.589401    0.513436    0.899948   -21.00000    0.01908    0.02668 =
         0.03061    0.00941    0.00291    0.00553
AFIX  43
H35'  2    0.654289    0.539131    0.886503   -21.00000   -1.20000
AFIX   0
part 0
C36   1    0.468324    0.654835    0.661518    11.00000    0.01856    0.01490 =
         0.01358    0.00032   -0.00259   -0.00114
C37   1    0.550453    0.596042    0.634778    11.00000    0.01783    0.01672 =
         0.01551    0.00187   -0.00069   -0.00048
C38   1    0.659503    0.587104    0.651581    11.00000    0.01871    0.02255 =
         0.02079    0.00336   -0.00274   -0.00139
AFIX  43
H38   2    0.691064    0.619664    0.683853    11.00000   -1.20000
AFIX   0
C39   1    0.721549    0.529795    0.620416    11.00000    0.01879    0.02903 =
         0.02534    0.00738    0.00158    0.00251
AFIX  43
H39   2    0.796015    0.523812    0.631648    11.00000   -1.20000
AFIX   0
C40   1    0.677086    0.480911    0.573084    11.00000    0.02648    0.02574 =
         0.02091    0.00490    0.00483    0.00834
C41   1    0.567826    0.490837    0.556430    11.00000    0.02700    0.02024 =
         0.01707   -0.00023    0.00031    0.00349
AFIX  43
H41   2    0.535913    0.458228    0.524312    11.00000   -1.20000
AFIX   0
C42   1    0.505894    0.548605    0.587009    11.00000    0.02005    0.01629 =
         0.01495    0.00147   -0.00116    0.00073
C43   1    0.388689    0.569022    0.575578    11.00000    0.01941    0.01487 =
         0.01536   -0.00063   -0.00306   -0.00131
AFIX  13
H43   2    0.342663    0.520203    0.574788    11.00000   -1.20000
AFIX   0
C44   1    0.356200    0.623997    0.633314    11.00000    0.01623    0.01668 =
         0.01533   -0.00014   -0.00174   -0.00109
AFIX  13
H44   2    0.314351    0.593912    0.666562    11.00000   -1.20000
AFIX   0
C45   1    0.286343    0.687515    0.602670    11.00000    0.01653    0.01892 =
         0.01975   -0.00068   -0.00298   -0.00066
C46   1    0.302078    0.684643    0.535362    11.00000    0.01674    0.01789 =
         0.01885    0.00030   -0.00518   -0.00175
C47   1    0.367433    0.620056    0.516526    11.00000    0.01909    0.01822 =
         0.01662   -0.00009   -0.00393   -0.00106
C48   1    0.399518    0.613876    0.453344    11.00000    0.02436    0.02834 =
         0.01715   -0.00109   -0.00246    0.00315
AFIX  43
H48   2    0.445196    0.571729    0.439674    11.00000   -1.20000
AFIX   0
C49   1    0.362648    0.672161    0.408881    11.00000    0.02797    0.03607 =
         0.01705    0.00382   -0.00336    0.00069
AFIX  43
H49   2    0.385887    0.668927    0.365357    11.00000   -1.20000
AFIX   0
C50   1    0.294704    0.732867    0.426679    11.00000    0.02519    0.02873 =
         0.02295    0.00659   -0.00744   -0.00088
AFIX  43
H50   2    0.269745    0.769471    0.395257    11.00000   -1.20000
AFIX   0
C51   1    0.261449    0.741270    0.491937    11.00000    0.01855    0.02120 =
         0.02418    0.00284   -0.00755   -0.00213
C52   1    0.193501    0.801027    0.518795    11.00000    0.02242    0.02329 =
         0.03390    0.00181   -0.01038    0.00405
AFIX  43
H52   2    0.161310    0.839884    0.491769    11.00000   -1.20000
AFIX   0
C53   1    0.174638    0.802253    0.584150    11.00000    0.02285    0.02651 =
         0.03556   -0.00322   -0.00527    0.00687
AFIX  43
H53   2    0.127880    0.841917    0.601064    11.00000   -1.20000
AFIX   0
C54   1    0.222109    0.746680    0.627594    11.00000    0.02079    0.02680 =
         0.02503   -0.00409   -0.00198    0.00341
AFIX  43
H54   2    0.209640    0.750473    0.672609    11.00000   -1.20000
AFIX   0
C55   1    0.497639    0.738696    0.638744    11.00000    0.02217    0.01620 =
         0.02035    0.00353   -0.00443   -0.00372
AFIX 137
H55A  2    0.495663    0.740668    0.591623    11.00000   -1.50000
H55B  2    0.570858    0.752299    0.653781    11.00000   -1.50000
H55C  2    0.445100    0.776626    0.656299    11.00000   -1.50000
AFIX   0
C56   1    0.744201    0.416866    0.542151    11.00000    0.03926    0.03928 =
         0.03146    0.00069    0.00754    0.01945
AFIX 137
H56A  2    0.701881    0.367730    0.540413    11.00000   -1.50000
H56B  2    0.810367    0.408162    0.567494    11.00000   -1.50000
H56C  2    0.764073    0.432988    0.498396    11.00000   -1.50000
AFIX   0
HKLF 4


REM  sad_a.res in P2(1)2(1)2(1)
REM wR2 = 0.0904, GooF = S = 1.061, Restrained GooF = 1.052 for all data
REM R1 = 0.0333 for 12626 Fo > 4sig(Fo) and 0.0357 for all 13185 data
REM 628 parameters refined using 297 restraints

END

WGHT      0.0527      0.6943

REM Highest difference peak  0.269,  deepest hole -0.218,  1-sigma level  0.040
Q1    1   0.3416  0.6564  0.5250  11.00000  0.05    0.27
Q2    1   0.0831  0.2817  0.5702  11.00000  0.05    0.26
Q3    1   0.0219  0.1555  0.5954  11.00000  0.05    0.26
Q4    1   0.2009  0.1978  0.6370  11.00000  0.05    0.25
Q5    1  -0.0272  0.3016  0.5194  11.00000  0.05    0.25
Q6    1   0.1445  0.2355  0.6053  11.00000  0.05    0.25
Q7    1   0.2728  0.7081  0.5099  11.00000  0.05    0.25
Q8    1   0.3397  0.7059  0.4248  11.00000  0.05    0.24
Q9    1   0.0743  0.2042  0.5783  11.00000  0.05    0.24
Q10   1   0.2888  0.6837  0.5689  11.00000  0.05    0.24
Q11   1   0.5371  0.5196  0.5713  11.00000  0.05    0.23
Q12   1   0.1632  0.4221  0.6662  11.00000  0.05    0.23
Q13   1   0.3223  0.6596  0.6208  11.00000  0.05    0.23
Q14   1  -0.0879  0.2432  0.5270  11.00000  0.05    0.23
Q15   1   0.4730  0.6229  0.7472  11.00000  0.05    0.22
Q16   1   0.4462  0.5576  0.5799  11.00000  0.05    0.22
Q17   1   0.7210  0.3779  0.7270  11.00000  0.05    0.21
Q18   1   0.0356  0.1463  0.5843  11.00000  0.05    0.21
Q19   1   0.2180  0.2738  0.6251  11.00000  0.05    0.21
Q20   1   0.6017  0.5865  0.6466  11.00000  0.05    0.21
;
_shelx_res_checksum   84425

_shelx_hkl_file
;
  -1   0   0   -0.01    0.01
  -1   0   0    0.02    0.02
  -1   0   0    0.01    0.01
  -1   0   0   -0.02    0.01
   1   0   0    0.01    0.06
   1   0   0   -0.02    0.04
   1   0   0   -0.01    0.04
   1   0   0    0.04    0.03
   1   0   0   -0.02    0.03
  -1   0   0    0.00    0.01
  -1   0   0    0.10    0.05
  -1   0   0    0.14    0.05
  -1   0   0   -0.01    0.03
  -1   0   0    0.11    0.05
  -1   0   0   -0.01    0.01
  -1   0   0   -0.02    0.02
  -1   0   0    0.05    0.03
  -1   0   0    0.12    0.03
  -1   0   0   -0.01    0.02
  -1   0   0    0.04    0.03
  -1   0   0    0.07    0.02
  -1   0   0   -0.01    0.01
  -2   0   0  126.39    2.37
   2   0   0  120.34    2.39
   2   0   0  119.36    2.43
   2   0   0  127.81    2.80
   2   0   0  127.24    2.74
   2   0   0  125.43    2.41
   2   0   0  124.33    2.38
   2   0   0  122.51    2.73
   2   0   0  126.76    2.46
   2   0   0  124.56    2.46
   2   0   0  126.42    2.47
   2   0   0  125.99    2.45
   2   0   0  121.44    2.43
   2   0   0  121.22    2.36
   2   0   0  125.47    2.37
   2   0   0  124.83    2.35
   2   0   0  124.70    2.59
   2   0   0  122.80    3.19
   2   0   0  124.31    2.74
  -2   0   0  124.55    2.60
  -2   0   0  131.86    2.59
  -2   0   0  125.64    3.24
  -2   0   0  128.28    2.76
  -2   0   0  126.18    2.79
  -2   0   0  127.30    2.40
  -2   0   0  124.21    2.35
  -2   0   0  127.68    2.82
  -2   0   0  125.64    2.73
  -2   0   0  125.85    2.38
   2   0   0  129.39    2.67
  -2   0   0  127.50    2.38
  -2   0   0  128.89    2.77
  -2   0   0  125.29    2.46
  -2   0   0  124.09    2.47
  -2   0   0  125.40    2.49
  -2   0   0  127.87    2.49
  -2   0   0  123.58    2.44
  -2   0   0  126.16    2.45
  -2   0   0  122.52    2.34
   3   0   0   -0.12    0.22
  -3   0   0    0.37    0.13
  -3   0   0    0.21    0.24
  -3   0   0   -0.13    0.12
  -3   0   0    0.16    0.17
   3   0   0    0.03    0.12
   3   0   0    0.06    0.06
   3   0   0    0.03    0.05
   3   0   0   -0.01    0.10
  -3   0   0   -0.02    0.09
  -3   0   0   -0.03    0.04
  -3   0   0    0.03    0.07
  -3   0   0    0.39    0.09
  -3   0   0    0.02    0.15
  -3   0   0    0.01    0.10
  -3   0   0   -0.02    0.09
  -3   0   0    0.33    0.15
  -3   0   0    0.05    0.05
  -3   0   0    0.05    0.04
  -3   0   0   -0.09    0.11
  -3   0   0   -0.11    0.09
  -3   0   0    0.08    0.05
  -3   0   0    0.32    0.06
  -3   0   0    0.10    0.11
   3   0   0    0.14    0.10
   3   0   0    0.18    0.17
   3   0   0    0.06    0.06
   3   0   0   -0.02    0.06
   3   0   0    0.22    0.18
   3   0   0    0.01    0.17
   3   0   0   -0.02    0.06
   3   0   0   -0.08    0.05
   3   0   0   -0.09    0.13
  -3   0   0    0.18    0.12
   3   0   0   -0.05    0.09
   3   0   0   -0.03    0.09
   3   0   0    0.08    0.06
   3   0   0   -0.01    0.09
   3   0   0    0.11    0.04
   3   0   0    0.07    0.04
   3   0   0    0.15    0.10
   3   0   0    0.01    0.10
  -3   0   0    0.12    0.17
   3   0   0   -0.04    0.11
  -3   0   0    0.02    0.03
  -3   0   0   -0.02    0.10
  -3   0   0    0.08    0.09
   3   0   0   -0.12    0.10
  -3   0   0    0.05    0.06
  -3   0   0   -0.07    0.05
   3   0   0    0.06    0.04
  -3   0   0    0.19    0.15
  -3   0   0   -0.05    0.05
  -3   0   0   -0.01    0.05
   3   0   0    0.08    0.05
   4   0   0  244.00    4.84
   4   0   0  227.46    4.65
  -4   0   0  245.59    4.49
  -4   0   0  255.48    4.96
   4   0   0  245.35    4.47
  -4   0   0  251.19    4.94
   4   0   0  240.36    5.38
   4   0   0  254.54    4.81
   4   0   0  251.46    4.87
   4   0   0  237.03    4.85
  -4   0   0  245.17    4.69
  -4   0   0  251.45    5.49
  -4   0   0  257.44    5.65
   4   0   0  246.13    4.66
  -4   0   0  251.37    4.86
  -4   0   0  255.39    4.73
   4   0   0  258.41    5.36
   4   0   0  247.71    5.20
   4   0   0  249.23    5.43
   4   0   0  253.58    4.75
  -4   0   0  252.94    4.89
  -4   0   0  244.65    5.11
  -4   0   0  259.35    6.56
  -4   0   0  255.53    5.50
  -4   0   0  241.89    5.52
  -4   0   0  243.90    4.75
  -4   0   0  243.65    4.63
   4   0   0  246.72    4.74
  -4   0   0  244.73    4.90
   5   0   0    0.23    0.07
   5   0   0    0.05    0.12
  -5   0   0    0.14    0.18
  -5   0   0    0.01    0.05
  -5   0   0    0.23    0.15
  -5   0   0    0.03    0.19
  -5   0   0    0.15    0.11
  -5   0   0    0.22    0.25
  -5   0   0   -0.13    0.07
   5   0   0    0.10    0.10
  -5   0   0    0.10    0.12
   5   0   0    0.22    0.08
   5   0   0    0.02    0.14
   5   0   0    0.16    0.08
  -5   0   0    0.01    0.06
  -5   0   0    0.11    0.13
  -5   0   0    0.03    0.06
  -5   0   0    0.13    0.14
  -5   0   0    0.00    0.06
  -5   0   0    0.49    0.28
  -5   0   0    0.11    0.07
   5   0   0   -0.12    0.09
  -5   0   0   -0.11    0.15
  -5   0   0    0.13    0.31
  -5   0   0    0.22    0.19
   5   0   0    0.03    0.06
   5   0   0    0.05    0.06
   5   0   0    0.31    0.13
   5   0   0    0.33    0.20
   5   0   0    0.27    0.18
  -5   0   0    0.09    0.12
  -5   0   0    0.00    0.15
   5   0   0    0.25    0.24
   5   0   0    0.21    0.11
   5   0   0   -0.17    0.17
  -6   0   0   14.85    0.45
   6   0   0   16.17    0.78
  -6   0   0   16.27    0.73
  -6   0   0   17.01    1.23
  -6   0   0   16.50    1.17
  -6   0   0   16.52    0.80
  -6   0   0   17.09    0.86
   6   0   0   16.47    0.54
   6   0   0   16.21    0.73
  -6   0   0   15.91    0.53
   6   0   0   16.64    0.57
  -6   0   0   16.26    0.70
   6   0   0   16.00    0.47
   6   0   0   16.51    0.66
  -6   0   0   17.27    1.67
  -6   0   0   16.18    1.14
  -6   0   0   16.90    0.82
   6   0   0   16.09    0.54
   6   0   0   15.05    0.70
   6   0   0   16.19    1.09
   6   0   0   15.61    1.06
  -6   0   0   16.18    0.85
   6   0   0   16.59    0.77
  -6   0   0   16.37    0.50
  -6   0   0   15.93    0.70
   6   0   0   15.81    1.01
  -7   0   0    0.26    0.10
   7   0   0    0.21    0.10
   7   0   0    0.23    0.09
   7   0   0    0.12    0.13
  -7   0   0    0.45    0.22
  -7   0   0    0.31    0.15
  -7   0   0    0.96    0.42
  -7   0   0    0.20    0.16
   7   0   0    0.06    0.09
   7   0   0    0.09    0.13
   7   0   0    0.13    0.25
  -7   0   0    0.33    0.28
  -7   0   0    0.15    0.15
  -7   0   0    0.28    0.20
   7   0   0    0.08    0.15
   7   0   0    0.43    0.18
   7   0   0    0.04    0.19
  -7   0   0    0.26    0.10
  -7   0   0    0.27    0.08
  -7   0   0    0.13    0.42
   8   0   0    1.22    0.47
   8   0   0    1.27    0.17
  -8   0   0    1.32    0.18
   8   0   0    1.33    0.28
   8   0   0    1.80    0.35
   8   0   0    0.97    0.39
   8   0   0    1.52    0.22
   8   0   0    1.27    0.46
  -8   0   0    1.96    0.61
   8   0   0    1.07    0.19
  -8   0   0    0.81    0.33
  -8   0   0    1.26    0.20
  -8   0   0    1.55    0.35
  -8   0   0    0.94    0.33
  -8   0   0    0.87    0.65
  -8   0   0    0.84    0.28
   8   0   0    1.61    0.35
  -8   0   0    1.08    0.26
   8   0   0    1.25    0.33
   8   0   0    1.27    0.22
  -8   0   0    1.21    0.28
  -8   0   0    1.19    0.16
  -8   0   0    1.02    0.46
  -8   0   0    0.88    0.27
  -8   0   0    1.15    0.47
   8   0   0    1.38    0.32
  -9   0   0    0.00    0.18
  -9   0   0    0.19    0.46
  -9   0   0    0.00    0.18
   9   0   0   -0.15    0.09
  -9   0   0   -0.16    0.15
  -9   0   0    0.33    0.32
   9   0   0   -0.06    0.15
   9   0   0    0.12    0.12
   9   0   0    0.05    0.10
  -9   0   0   -0.15    0.29
   9   0   0    0.24    0.28
  -9   0   0    0.02    0.32
  -9   0   0    0.00    0.08
  -9   0   0    0.03    0.09
   9   0   0    0.48    0.37
   9   0   0   -0.43    0.26
   9   0   0    0.02    0.09
   9   0   0    0.01    0.14
   9   0   0    0.38    0.23
  -9   0   0    0.07    0.10
  -9   0   0   -0.33    0.17
   9   0   0   -0.14    0.12
  -9   0   0    0.03    0.24
  -9   0   0    0.40    0.23
   9   0   0   -0.10    0.14
  10   0   0   28.60    1.14
  10   0   0   28.18    1.88
 -10   0   0   28.05    1.38
 -10   0   0   28.73    1.35
 -10   0   0   23.90    1.96
  10   0   0   28.99    0.86
 -10   0   0   26.91    0.85
  10   0   0   27.92    1.34
 -10   0   0   28.83    0.85
 -10   0   0   30.43    2.08
 -10   0   0   28.14    1.24
 -10   0   0   26.81    1.45
  10   0   0   28.47    1.34
  10   0   0   29.35    1.00
  10   0   0   30.88    1.41
  10   0   0   28.42    1.00
 -10   0   0   28.76    1.93
 -10   0   0   30.25    1.25
  10   0   0   27.15    1.89
 -10   0   0   28.14    0.97
  10   0   0   27.66    1.93
 -10   0   0   30.88    1.41
  10   0   0   28.00    1.01
 -10   0   0   30.45    2.93
  10   0   0   27.93    1.35
 -10   0   0   27.85    1.47
  11   0   0    0.33    0.25
 -11   0   0    0.15    0.31
  11   0   0    0.58    0.41
  11   0   0    0.21    0.26
 -11   0   0    0.66    0.50
 -11   0   0    0.70    0.46
  11   0   0    0.13    0.15
  11   0   0    0.09    0.35
 -11   0   0    0.73    0.67
  11   0   0   -0.03    0.22
 -11   0   0    0.48    0.33
 -11   0   0    0.18    0.15
 -11   0   0    0.30    0.25
 -11   0   0    0.50    0.30
  11   0   0    0.25    0.18
 -11   0   0    0.11    0.24
  11   0   0    0.28    0.16
  11   0   0    0.43    0.24
 -11   0   0    0.36    0.20
 -11   0   0    0.62    0.37
  11   0   0    0.19    0.43
  11   0   0    0.17    0.18
 -11   0   0   -0.11    0.45
 -11   0   0    0.17    0.14
  11   0   0    0.49    0.29
 -11   0   0   -0.04    0.22
 -12   0   0    1.47    0.94
 -12   0   0    0.54    0.47
 -12   0   0    0.51    0.33
  12   0   0    0.67    0.33
 -12   0   0    1.43    0.69
  12   0   0    0.36    0.51
  12   0   0    0.59    0.21
  12   0   0    0.33    0.19
  12   0   0    0.17    0.15
  12   0   0    0.17    0.40
 -12   0   0    0.48    0.32
 -12   0   0    0.29    0.31
  12   0   0    0.38    0.30
 -12   0   0   -0.49    0.54
 -12   0   0    0.27    0.32
 -12   0   0    0.83    0.42
 -12   0   0    0.67    0.31
  12   0   0    0.47    0.48
  12   0   0    0.38    0.19
  12   0   0    0.03    0.21
  12   0   0    0.09    0.78
  12   0   0    0.84    0.50
 -12   0   0    0.46    0.17
  13   0   0    0.40    0.23
 -13   0   0    0.53    0.19
  13   0   0    0.34    0.34
  13   0   0    0.32    0.34
  13   0   0    0.44    0.20
 -13   0   0   -0.03    0.23
  13   0   0    1.25    0.62
 -13   0   0    0.22    0.29
  13   0   0    0.44    0.29
  13   0   0    0.21    0.17
 -13   0   0    0.29    0.20
 -13   0   0    0.57    0.38
 -13   0   0    1.16    0.62
  13   0   0    0.26    0.29
  13   0   0    0.18    0.15
 -13   0   0   -0.04    0.56
 -13   0   0    0.60    0.35
 -13   0   0    1.80    1.09
  13   0   0    0.68    0.33
 -13   0   0    0.20    0.34
  13   0   0    0.38    0.55
 -13   0   0    0.46    0.18
 -13   0   0    1.00    0.65
 -13   0   0    0.67    0.34
  13   0   0    0.43    0.45
 -13   0   0   -0.01    0.30
 -14   0   0    1.13    0.26
  14   0   0    1.48    0.37
 -14   0   0    1.81    0.56
  14   0   0    1.71    0.38
  14   0   0    1.66    0.30
  14   0   0    1.21    0.45
 -14   0   0    1.29    0.74
 -14   0   0    1.11    0.31
  14   0   0    1.04    0.43
 -14   0   0    1.17    0.45
  14   0   0    1.24    0.60
  14   0   0    1.76    0.40
  14   0   0    2.30    0.62
 -14   0   0    1.59    0.57
 -14   0   0    0.93    0.39
 -14   0   0    1.48    0.77
  15   0   0    0.51    0.50
 -15   0   0   -0.10    0.29
 -15   0   0    0.21    0.37
 -15   0   0    0.14    0.62
  15   0   0    0.06    0.29
  15   0   0    0.24    0.25
  15   0   0   -0.06    0.30
  15   0   0   -0.18    0.32
 -15   0   0    0.14    0.22
 -15   0   0   -0.21    0.36
 -15   0   0    0.20    0.39
  15   0   0   -0.12    0.15
  15   0   0   -0.14    0.27
 -15   0   0   -0.27    0.70
 -15   0   0    0.25    0.32
 -15   0   0    0.10    0.18
  15   0   0   -0.13    0.18
 -15   0   0    0.03    0.36
  16   0   0    1.03    0.49
 -16   0   0    1.52    0.59
  16   0   0    0.20    0.30
 -16   0   0    0.63    0.43
 -16   0   0    1.00    0.45
 -16   0   0    0.84    0.54
 -16   0   0    0.70    0.29
  16   0   0    0.84    0.28
 -16   0   0    0.41    0.25
  16   0   0    0.41    0.28
 -16   0   0    1.95    0.71
  16   0   0    0.34    0.32
 -17   0   0    0.17    0.22
 -17   0   0   -0.25    0.21
  17   0   0    0.06    0.23
  17   0   0   -0.46    0.30
  17   0   0   -0.21    0.18
 -17   0   0    1.11    0.76
 -17   0   0    0.55    0.83
 -17   0   0    0.16    0.42
  17   0   0   -0.33    0.22
  -1   1   0   45.74    1.21
   1  -1   0   47.79    0.85
   1  -1   0   46.71    1.03
  -1  -1   0   47.33    0.94
   1  -1   0   46.31    0.87
  -1   1   0   45.53    0.99
   1  -1   0   46.98    0.93
   1  -1   0   44.80    0.89
  -1  -1   0   46.77    0.92
  -1  -1   0   47.59    1.07
  -1  -1   0   45.31    0.89
  -1   1   0   46.32    0.98
  -1  -1   0   44.69    0.89
  -1   1   0   45.39    0.89
   1  -1   0   45.97    0.87
  -1   1   0   46.04    0.91
  -1   1   0   45.42    0.89
  -1   1   0   45.67    0.88
  -1   1   0   46.84    1.28
   1   1   0   46.37    0.98
   1   1   0   43.96    0.94
   1   1   0   46.95    0.92
   1  -1   0   47.52    1.03
  -1   1   0   45.67    1.02
   1  -1   0   47.62    1.07
  -1   1   0   46.03    1.04
   1  -1   0   47.17    1.24
   1  -1   0   45.87    0.93
  -1   1   0   47.00    1.17
   1   1   0   44.42    1.01
  -1  -1   0   45.10    0.99
  -1   1   0   45.59    0.86
  -1  -1   0   46.53    0.86
   1  -1   0   45.37    1.27
   1  -1   0   47.03    0.91
   1  -1   0   45.57    1.07
   1  -1   0   47.31    0.87
   1   1   0   47.61    1.17
  -2  -1   0  158.94    3.08
  -2  -1   0  153.79    2.80
  -2  -1   0  153.24    2.94
  -2   1   0  155.83    3.10
  -2  -1   0  154.59    2.92
  -2  -1   0  156.09    3.03
   2  -1   0  156.34    2.95
   2   1   0  153.53    3.27
   2  -1   0  156.08    3.05
  -2   1   0  162.18    3.26
   2  -1   0  153.99    3.09
   2  -1   0  152.62    2.90
   2  -1   0  153.82    3.23
   2   1   0  145.35    3.01
  -2   1   0  158.30    3.08
   2  -1   0  154.70    2.98
  -2   1   0  156.20    2.93
  -2   1   0  152.03    3.46
   2  -1   0  154.44    2.95
  -2   1   0  153.54    2.96
  -2  -1   0  160.16    2.98
  -2  -1   0  152.74    3.37
  -2  -1   0  154.63    3.23
   2   1   0  157.46    2.95
   2   1   0  151.35    3.38
   2   1   0  155.99    3.26
   2   1   0  158.76    2.83
   2  -1   0  153.55    2.96
   2   1   0  155.70    2.88
   2  -1   0  152.16    3.41
   2  -1   0  157.17    3.29
   2  -1   0  157.65    3.74
   2  -1   0  153.17    3.43
   2  -1   0  152.39    3.50
   2  -1   0  151.98    2.98
   2  -1   0  158.27    3.00
  -2  -1   0  153.56    3.77
  -2  -1   0  158.43    3.09
  -2   1   0  154.19    2.87
  -2  -1   0  152.13    2.89
  -2  -1   0  154.27    3.26
  -2   1   0  153.78    3.44
  -2   1   0  155.36    3.51
  -2   1   0  158.03    2.97
   2   1   0  152.94    2.95
   2  -1   0  160.77    3.27
  -2   1   0  154.66    2.97
   2  -1   0  153.14    3.24
   2  -1   0  155.07    3.06
  -2   1   0  156.65    3.02
  -2   1   0  158.47    2.96
   2   1   0  151.43    2.93
  -2   1   0  163.45    3.86
   2  -1   0  151.76    2.86
   2  -1   0  150.62    2.85
  -2  -1   0  155.43    2.95
  -2  -1   0  150.38    2.90
  -2  -1   0  155.84    2.88
  -2   1   0  159.75    3.38
  -2   1   0  154.47    3.26
  -2  -1   0  154.34    3.10
  -2   1   0  149.34    3.06
   2   1   0  158.98    2.99
  -2  -1   0  155.96    2.86
  -2   1   0  159.94    2.98
   2   1   0  154.19    3.06
   2   1   0  157.56    3.10
   2   1   0  155.77    2.96
  -2   1   0  161.73    3.31
   2   1   0  150.54    3.77
   2   1   0  149.93    2.90
   2   1   0  156.93    3.09
   3   1   0  247.20    4.63
  -3   1   0  247.51    4.93
  -3   1   0  243.61    5.15
   3  -1   0  233.15    5.73
  -3  -1   0  244.00    4.97
   3  -1   0  251.50    4.71
   3   1   0  246.01    5.84
   3  -1   0  236.58    5.03
   3  -1   0  239.54    4.62
   3  -1   0  244.01    4.61
   3   1   0  236.56    5.05
   3   1   0  248.87    4.56
  -3   1   0  238.60    4.63
  -3   1   0  248.70    5.29
  -3   1   0  253.39    5.18
   3  -1   0  248.19    5.27
   3  -1   0  238.33    5.05
  -3   1   0  240.26    5.09
   3   1   0  234.06    4.55
   3   1   0  225.85    4.50
  -3   1   0  239.26    4.63
  -3   1   0  239.48    4.41
  -3   1   0  247.83    4.65
   3  -1   0  249.66    4.64
  -3  -1   0  249.44    5.91
  -3  -1   0  243.11    4.64
  -3  -1   0  242.72    4.80
   3   1   0  248.83    5.09
  -3  -1   0  243.92    5.04
  -3  -1   0  245.35    4.41
  -3  -1   0  247.45    4.51
   3   1   0  242.61    4.73
   3   1   0  231.33    4.67
   3   1   0  237.38    4.55
   3   1   0  240.27    4.61
  -3   1   0  246.80    4.56
  -3  -1   0  245.61    4.76
  -3   1   0  256.54    6.00
   3  -1   0  247.95    5.06
  -3  -1   0  238.11    4.60
  -3  -1   0  244.94    4.62
  -3  -1   0  239.87    4.46
  -3   1   0  244.36    5.09
   3  -1   0  245.42    5.05
   3   1   0  248.52    4.82
  -3   1   0  243.86    5.36
   3  -1   0  244.02    4.73
  -3   1   0  246.07    4.75
  -3   1   0  238.15    4.76
  -3   1   0  243.91    4.61
  -3   1   0  239.08    4.65
   3   1   0  235.61    5.19
   3  -1   0  231.76    4.68
  -3  -1   0  254.73    5.28
  -3   1   0  243.60    4.58
   3  -1   0  250.85    5.23
  -3   1   0  238.88    4.48
  -3  -1   0  240.64    4.57
  -3   1   0  238.91    4.55
   3  -1   0  239.33    4.62
   3  -1   0  248.02    4.63
   3  -1   0  239.06    4.60
   3  -1   0  242.15    4.48
  -3  -1   0  241.92    5.08
  -3  -1   0  252.43    4.73
   3   1   0  245.54    4.91
  -4  -1   0   10.41    0.30
   4  -1   0   10.76    0.55
  -4  -1   0   10.52    0.52
  -4  -1   0   10.85    0.50
   4  -1   0    9.95    0.49
  -4  -1   0    9.45    0.56
  -4  -1   0   10.04    0.65
  -4   1   0   10.04    0.35
  -4   1   0   10.39    0.45
  -4   1   0   10.31    0.53
   4   1   0   10.60    0.34
   4   1   0   10.84    0.63
  -4   1   0    7.65    1.10
  -4  -1   0   10.33    1.04
  -4   1   0   10.52    0.33
  -4  -1   0   10.38    0.31
  -4   1   0   10.33    0.35
  -4  -1   0   11.29    0.84
  -4  -1   0   10.96    0.50
   4   1   0   10.73    0.45
  -4  -1   0   10.49    0.36
  -4   1   0   10.28    0.30
  -4   1   0    9.70    0.46
  -4   1   0   10.42    0.51
  -4   1   0    9.80    0.76
  -4   1   0   10.68    0.50
  -4   1   0   10.09    0.75
  -4  -1   0   10.32    0.31
  -4   1   0    9.55    0.36
  -4   1   0   10.52    0.53
  -4   1   0   10.43    0.34
  -4   1   0   10.26    0.37
  -4   1   0   10.19    0.54
   4   1   0   10.45    0.45
   4  -1   0    9.96    0.76
   4   1   0   10.80    0.45
   4   1   0    9.75    0.64
   4   1   0   10.87    0.32
  -4   1   0   10.45    0.84
   4   1   0    9.95    0.73
   4  -1   0   10.08    0.72
  -4  -1   0    9.59    0.55
  -4  -1   0   10.59    0.30
   4  -1   0   10.00    0.34
   4  -1   0    9.94    0.41
   4   1   0    9.74    0.54
   4  -1   0    9.45    0.75
   4  -1   0   10.53    0.55
   4  -1   0   10.42    0.50
   4   1   0   10.43    0.48
  -4  -1   0   11.24    0.77
   4   1   0    9.96    0.42
  -4   1   0   10.10    0.57
   4   1   0   11.43    0.64
   4   1   0   10.13    0.52
   4   1   0   10.47    0.33
  -4  -1   0   10.12    0.38
  -4   1   0   12.19    0.84
  -4  -1   0   10.05    0.69
  -4  -1   0   10.90    0.50
  -4  -1   0   10.44    0.53
  -4  -1   0    9.92    0.29
   4  -1   0   10.84    0.32
   4   1   0    9.94    0.66
  -4  -1   0   10.27    0.26
   4   1   0   10.79    0.28
   4   1   0   10.14    0.30
  -4  -1   0   10.71    0.47
  -4  -1   0   10.36    0.39
   4  -1   0    9.72    0.48
   4  -1   0   10.96    0.37
   4  -1   0   10.19    0.52
   4  -1   0   11.44    0.41
   4  -1   0   10.39    0.37
  -4   1   0    9.95    0.67
  -4   1   0   10.12    0.56
  -4  -1   0   10.03    0.47
  -4   1   0   10.73    0.46
   4  -1   0   10.84    0.44
   4  -1   0   10.12    0.69
  -5  -1   0    5.35    0.29
  -5   1   0    5.00    0.43
  -5   1   0    5.55    0.26
  -5   1   0    6.10    0.80
  -5   1   0    8.10    1.28
  -5   1   0    5.41    0.36
   5  -1   0    5.65    0.40
  -5   1   0    5.09    0.45
  -5   1   0    5.49    0.78
  -5  -1   0    5.11    0.22
  -5   1   0    5.19    0.43
  -5  -1   0    4.71    0.36
  -5  -1   0    4.62    0.38
  -5   1   0    5.47    0.22
  -5  -1   0    4.95    0.26
  -5  -1   0    4.82    0.36
   5  -1   0    4.66    0.33
  -5  -1   0    4.36    0.43
  -5  -1   0    4.98    0.21
   5   1   0    5.49    0.44
  -5   1   0    4.43    0.41
  -5   1   0    5.56    0.26
   5  -1   0    5.35    0.43
   5  -1   0    5.19    0.30
  -5  -1   0    4.41    0.71
   5  -1   0    4.89    0.22
   5  -1   0    4.47    0.65
   5   1   0    4.84    0.49
  -5  -1   0    4.71    0.38
  -5  -1   0    5.40    0.70
  -5  -1   0    5.08    0.38
   5   1   0    4.99    0.35
   5   1   0    5.10    0.20
  -5  -1   0    5.23    0.42
  -5  -1   0    5.03    1.04
   5   1   0    4.80    0.21
  -5   1   0    5.19    0.36
  -5  -1   0    5.31    0.74
  -5  -1   0    5.62    0.49
   5   1   0    5.04    0.48
  -5   1   0    5.23    0.36
  -5   1   0    4.84    0.71
   5  -1   0    5.29    0.28
   5  -1   0    5.59    0.28
   5   1   0    4.74    0.33
   5   1   0    5.27    0.26
   5   1   0    5.10    0.25
  -5  -1   0    5.33    0.23
   5  -1   0    4.75    0.53
  -5  -1   0    4.36    0.61
  -5  -1   0    5.26    0.23
   5   1   0    5.20    0.38
   5   1   0    4.88    0.23
   5   1   0    5.08    0.70
   5  -1   0    4.66    0.64
   5  -1   0    5.72    0.40
   5  -1   0    5.70    0.44
   5   1   0    5.78    0.37
   5   1   0    5.19    0.33
   5   1   0    5.75    0.57
  -5  -1   0    5.01    0.40
  -6   1   0   36.30    1.78
   6  -1   0   36.51    1.68
   6  -1   0   35.72    0.86
   6   1   0   37.33    0.94
   6   1   0   38.00    1.14
  -6   1   0   36.51    1.33
  -6   1   0   35.44    0.92
   6  -1   0   36.22    1.08
  -6   1   0   36.62    1.29
  -6  -1   0   37.26    1.65
  -6   1   0   37.68    1.31
  -6  -1   0   37.75    0.86
  -6  -1   0   35.37    1.17
   6   1   0   39.41    1.77
  -6  -1   0   37.71    1.16
   6   1   0   35.57    0.91
   6   1   0   36.82    1.26
   6  -1   0   35.01    1.74
   6   1   0   38.38    1.18
   6   1   0   35.92    1.14
   6   1   0   35.81    0.89
  -6  -1   0   35.72    1.21
  -6   1   0   36.67    1.12
   6  -1   0   35.42    1.23
   6  -1   0   35.60    1.00
  -6   1   0   35.22    1.16
   6  -1   0   36.77    0.96
  -6  -1   0   35.81    1.85
  -6  -1   0   37.24    1.75
  -6  -1   0   38.07    1.23
   6   1   0   37.10    0.82
   6   1   0   37.43    1.53
  -6   1   0   37.00    0.91
  -6  -1   0   37.67    1.27
   6  -1   0   35.48    1.28
  -6   1   0   38.07    2.50
  -6  -1   0   37.85    2.45
  -6   1   0   37.42    1.35
  -6  -1   0   36.99    0.86
   6  -1   0   38.39    1.69
   6  -1   0   37.02    1.25
  -6   1   0   36.09    1.13
   6   1   0   36.12    1.55
  -6   1   0   36.84    1.83
  -6  -1   0   37.32    0.95
   6  -1   0   36.39    0.97
  -6   1   0   36.83    1.85
   6   1   0   36.14    1.09
  -6   1   0   35.73    0.83
   6  -1   0   37.90    1.24
  -6  -1   0   36.79    1.36
  -6  -1   0   36.40    1.38
   7  -1   0   -0.08    0.07
  -7  -1   0    0.13    0.15
   7   1   0    0.06    0.11
  -7   1   0   -0.14    0.18
  -7   1   0   -0.10    0.12
   7   1   0    0.02    0.05
   7   1   0    0.05    0.12
  -7   1   0    0.09    0.13
  -7   1   0   -0.41    0.23
  -7   1   0    0.10    0.15
  -7  -1   0    0.02    0.06
  -7   1   0   -0.32    0.26
   7  -1   0    0.24    0.16
   7  -1   0   -0.02    0.10
  -7  -1   0    0.02    0.11
  -7  -1   0    0.09    0.08
  -7  -1   0    0.05    0.15
  -7  -1   0   -0.26    0.22
  -7   1   0    0.08    0.24
  -7   1   0   -0.33    0.11
  -7  -1   0   -0.34    0.20
  -7  -1   0    0.05    0.49
   7   1   0    0.10    0.09
  -7  -1   0    0.10    0.09
   7  -1   0    0.09    0.15
   7  -1   0    0.01    0.10
   7  -1   0    0.52    0.30
   7   1   0   -0.03    0.13
   7   1   0    0.07    0.11
   7   1   0    0.10    0.21
   7  -1   0    0.01    0.19
   7  -1   0    0.05    0.12
   7  -1   0   -0.15    0.20
   7   1   0    0.01    0.06
  -7   1   0    0.04    0.07
  -7   1   0    0.01    0.08
  -7  -1   0   -0.12    0.11
   7   1   0    0.45    0.26
  -7   1   0    0.10    0.16
   7  -1   0    0.03    0.08
  -7  -1   0    0.01    0.14
  -7   1   0   -0.20    0.14
  -7   1   0    0.15    0.13
  -7  -1   0   -0.16    0.12
  -7  -1   0    0.19    0.22
   7  -1   0    0.01    0.07
  -7   1   0    0.14    0.07
   7  -1   0    0.10    0.14
  -7  -1   0   -0.15    0.25
   8   1   0    0.27    0.21
   8   1   0    0.31    0.18
   8   1   0    0.46    0.20
  -8   1   0    0.23    0.11
   8  -1   0    0.17    0.18
   8  -1   0    0.15    0.11
  -8   1   0    0.29    0.35
   8  -1   0   -0.04    0.20
  -8   1   0    0.27    0.48
  -8   1   0    0.41    0.19
  -8  -1   0    0.33    0.12
  -8  -1   0    1.46    0.69
  -8  -1   0    0.52    0.36
  -8   1   0    0.54    0.21
  -8  -1   0    0.42    0.38
  -8  -1   0    0.34    0.29
   8   1   0    0.16    0.14
  -8  -1   0    0.25    0.20
  -8   1   0    0.16    0.15
   8  -1   0    0.40    0.15
  -8   1   0    0.21    0.11
   8  -1   0   -0.10    0.29
   8  -1   0    0.55    0.36
   8  -1   0    0.23    0.18
   8   1   0    0.39    0.14
   8  -1   0    0.26    0.16
   8   1   0    0.34    0.28
   8   1   0    0.22    0.23
   8   1   0    0.41    0.29
  -8  -1   0    0.59    0.30
  -8  -1   0    0.14    0.20
  -8  -1   0    0.38    0.11
  -8   1   0    0.70    0.28
   8   1   0    0.24    0.11
  -8  -1   0    0.50    0.22
  -8  -1   0    0.53    0.21
   8  -1   0    0.32    0.14
   8  -1   0    0.38    0.11
  -8   1   0    0.27    0.32
  -8  -1   0    0.78    0.30
   8  -1   0   -0.16    0.14
   8  -1   0    0.12    0.14
  -8   1   0    0.28    0.22
  -8  -1   0    0.27    0.14
  -8   1   0   -0.16    0.21
  -8   1   0    0.33    0.22
  -8  -1   0    0.29    0.19
  -8   1   0    0.13    0.20
  -8   1   0    0.42    0.11
  -9   1   0   14.46    0.61
  -9   1   0   13.90    0.94
  -9  -1   0   13.61    1.38
  -9   1   0   12.76    0.81
  -9   1   0   14.73    1.40
   9   1   0   13.77    0.84
  -9   1   0   13.62    0.79
  -9   1   0   13.89    0.51
  -9   1   0   14.06    1.37
   9   1   0   14.92    0.63
   9   1   0   14.99    0.63
   9   1   0   14.28    0.51
   9   1   0   15.88    0.78
  -9   1   0   14.47    0.94
  -9  -1   0   18.01    2.64
  -9  -1   0   16.24    1.30
  -9  -1   0   13.82    0.87
   9  -1   0   16.37    0.96
   9  -1   0   13.73    1.26
   9  -1   0   13.35    1.24
   9   1   0   14.08    1.27
  -9  -1   0   15.03    0.94
  -9  -1   0   14.87    0.54
  -9  -1   0   15.78    0.83
  -9  -1   0   15.76    1.02
  -9   1   0   13.70    0.55
  -9   1   0   13.71    2.29
   9   1   0   15.87    1.25
  -9  -1   0   15.19    0.86
   9   1   0   14.63    0.85
  -9   1   0   13.48    0.94
   9  -1   0   14.51    0.90
  -9   1   0   14.82    1.00
  -9  -1   0   13.20    1.29
  -9  -1   0   15.10    0.88
   9  -1   0   13.64    0.64
   9   1   0   12.67    0.80
   9  -1   0   13.04    0.72
   9  -1   0   13.48    0.53
  -9   1   0   16.47    1.42
   9  -1   0   11.22    0.81
   9  -1   0   14.98    1.10
  -9  -1   0   14.38    1.01
   9  -1   0   13.65    0.63
   9   1   0   15.47    0.93
   9  -1   0   14.18    0.77
   9  -1   0   12.28    1.74
  -9  -1   0   15.44    0.53
  -9   1   0   14.36    0.81
   9   1   0   15.01    1.25
  -9  -1   0   14.78    0.63
   9   1   0   15.16    0.61
 -10  -1   0    7.32    0.66
  10  -1   0    7.36    1.25
  10  -1   0    8.97    0.77
  10   1   0    7.99    0.49
  10  -1   0    9.24    0.64
  10   1   0    7.03    1.11
  10   1   0    8.69    0.63
 -10  -1   0    5.90    1.18
  10  -1   0   10.48    0.81
  10  -1   0    9.27    0.57
  10  -1   0    8.66    0.55
  10   1   0    8.73    0.49
 -10   1   0    8.55    0.79
 -10  -1   0    9.37    0.78
 -10   1   0    9.38    0.88
  10   1   0    8.53    0.73
  10   1   0    9.57    0.54
 -10   1   0    8.78    0.69
 -10  -1   0    8.79    0.54
 -10  -1   0    8.48    0.81
 -10  -1   0    8.68    0.78
 -10  -1   0    8.65    0.47
  10  -1   0    8.15    0.74
  10  -1   0   10.03    1.34
  10   1   0    8.61    0.70
 -10  -1   0    9.52    1.49
 -10  -1   0    9.83    0.47
  10  -1   0    9.00    0.79
  10   1   0    8.82    0.42
 -10  -1   0    7.97    0.80
 -10   1   0    6.03    1.23
  10  -1   0    7.68    0.50
 -10  -1   0    9.38    1.43
 -10   1   0   10.11    1.45
  10  -1   0    8.38    1.28
 -10   1   0    8.19    0.49
 -10  -1   0    8.56    0.67
 -10   1   0    7.85    1.82
  10   1   0    8.31    1.20
  10   1   0    8.53    0.71
  10   1   0   10.47    1.16
 -10  -1   0    8.08    1.91
 -10   1   0    9.14    0.42
 -10   1   0    9.05    1.43
 -10   1   0    8.57    0.76
  10   1   0    8.12    0.72
 -10   1   0    8.89    0.46
 -10   1   0    8.48    0.66
 -10   1   0    8.53    0.81
  10  -1   0    9.18    0.45
 -10  -1   0    9.17    0.89
 -11  -1   0   50.20    1.87
 -11  -1   0   52.02    2.07
 -11  -1   0   55.45    2.01
  11  -1   0   53.53    2.11
  11   1   0   51.08    2.76
  11   1   0   53.00    2.00
  11  -1   0   53.40    1.63
  11   1   0   54.69    2.01
 -11   1   0   54.64    2.03
 -11  -1   0   54.34    2.73
 -11  -1   0   54.00    2.10
 -11  -1   0   52.80    3.10
 -11  -1   0   53.91    1.58
 -11  -1   0   55.25    2.27
  11  -1   0   54.34    1.75
 -11  -1   0   55.29    1.35
  11   1   0   53.50    2.75
  11  -1   0   56.64    2.87
 -11   1   0   56.51    1.55
  11  -1   0   56.06    1.64
 -11  -1   0   53.97    1.40
 -11  -1   0   44.97    3.88
 -11   1   0   53.25    1.85
 -11   1   0   53.32    2.17
 -11   1   0   51.41    4.12
 -11   1   0   56.94    3.02
  11   1   0   53.36    1.53
  11  -1   0   52.43    2.11
  11   1   0   51.84    1.73
 -11   1   0   54.58    2.14
 -11   1   0   55.44    1.88
  11  -1   0   52.60    2.96
  11  -1   0   53.90    2.91
 -11   1   0   58.80    2.30
 -11  -1   0   53.74    1.88
 -11   1   0   52.75    1.41
  11   1   0   51.67    2.72
 -11  -1   0   54.06    2.97
 -11   1   0   57.30    3.21
  11   1   0   55.28    1.58
  11   1   0   53.78    1.36
 -11   1   0   59.95    3.14
 -11  -1   0   51.64    2.23
  11  -1   0   57.48    1.63
  11  -1   0   52.56    2.02
 -11   1   0   54.38    2.13
 -11   1   0   54.91    1.36
  11  -1   0   54.38    2.13
  11   1   0   55.53    1.57
  11  -1   0   54.75    1.42
  11   1   0   53.18    2.01
  11   1   0   53.88    2.05
  12   1   0   10.87    0.67
 -12   1   0   11.33    0.84
 -12  -1   0   10.67    0.90
  12  -1   0   11.17    0.56
 -12   1   0   10.44    1.76
 -12  -1   0   10.80    1.54
 -12   1   0   10.26    2.37
 -12   1   0   10.54    0.55
 -12  -1   0    9.19    0.98
 -12  -1   0    9.70    0.77
 -12   1   0   11.46    1.68
  12  -1   0    9.91    0.93
 -12  -1   0    9.99    0.65
  12   1   0   12.00    1.67
 -12   1   0   11.44    1.08
  12  -1   0    9.16    1.49
  12   1   0   10.84    1.08
  12   1   0   13.09    1.95
  12   1   0   11.81    0.96
 -12   1   0   12.73    1.85
  12  -1   0   10.35    0.68
 -12  -1   0    7.95    1.16
 -12   1   0   12.11    1.03
  12   1   0   11.00    0.90
  12   1   0   11.27    0.91
  12   1   0   11.36    0.93
 -12  -1   0   11.65    0.89
 -12  -1   0   11.91    2.54
 -12  -1   0   11.37    1.09
 -12  -1   0   10.87    1.84
 -12  -1   0   13.36    1.91
 -12   1   0   11.20    0.86
 -12  -1   0   11.74    0.53
  12  -1   0   11.34    0.97
  12  -1   0   11.86    0.69
 -12   1   0   12.06    1.01
 -12   1   0    8.43    0.90
  12  -1   0   11.21    0.96
  12   1   0   11.48    0.66
  12   1   0   11.53    0.65
 -12  -1   0   11.23    0.99
  12   1   0   12.71    1.68
 -12  -1   0   11.37    0.88
  12  -1   0    9.91    1.57
  12  -1   0   11.21    0.69
  12   1   0   11.67    0.55
 -13   1   0   -0.30    0.56
 -13   1   0    0.31    0.32
  13  -1   0    0.29    0.39
  13  -1   0   -0.03    0.19
  13   1   0    0.61    0.54
 -13  -1   0    0.65    1.02
 -13   1   0   -0.20    0.27
  13  -1   0    0.14    0.57
 -13  -1   0    0.57    0.41
 -13   1   0   -0.09    0.49
  13  -1   0    0.21    0.21
  13  -1   0    0.32    0.43
  13  -1   0    0.23    0.27
 -13   1   0   -0.28    0.73
 -13  -1   0    0.10    0.30
 -13  -1   0    0.56    0.33
  13   1   0   -0.17    0.17
  13   1   0    0.35    0.18
 -13  -1   0    0.13    0.29
 -13  -1   0    0.11    0.17
 -13  -1   0    0.04    0.26
  13  -1   0   -0.23    0.21
 -13   1   0    0.58    0.23
 -13   1   0    0.05    0.16
  13   1   0    0.33    0.31
  13  -1   0    0.27    0.18
  13   1   0    0.16    0.20
 -13   1   0    0.39    0.18
 -13  -1   0    0.14    0.30
  13  -1   0    0.17    0.32
  13   1   0    0.17    0.30
  13   1   0   -0.43    0.46
 -13   1   0   -0.20    0.35
  13   1   0   -0.16    0.25
  13   1   0    0.55    0.30
 -13   1   0    0.31    0.40
 -13   1   0    0.29    0.27
 -13   1   0    0.36    0.29
 -13  -1   0    0.30    0.23
 -13   1   0   -0.63    0.41
  13  -1   0    0.64    0.58
 -13  -1   0   -0.08    0.45
  13  -1   0    0.21    0.24
 -13  -1   0    1.34    0.74
 -13   1   0    0.64    0.35
  13  -1   0    0.30    0.19
  14  -1   0    1.66    0.37
 -14   1   0    1.86    0.47
 -14   1   0    1.77    0.53
  14   1   0    2.08    0.58
  14   1   0    1.84    0.82
  14   1   0    1.72    0.29
 -14   1   0    2.24    0.66
 -14   1   0    1.55    0.57
 -14   1   0    1.19    0.48
 -14   1   0    1.89    0.33
 -14   1   0    0.69    0.74
  14   1   0    2.28    0.49
 -14  -1   0    1.41    0.82
 -14   1   0    2.41    0.66
 -14  -1   0    1.58    0.47
 -14  -1   0    1.66    0.59
 -14   1   0    1.37    0.31
  14  -1   0    1.37    0.40
  14   1   0    1.38    0.49
  14   1   0    2.01    0.39
 -14   1   0    2.06    0.52
  14  -1   0    1.12    0.43
  14   1   0    2.31    0.58
 -14  -1   0    0.73    0.66
 -14  -1   0    1.83    0.34
 -14   1   0    1.56    0.37
  14   1   0    1.36    0.33
  14  -1   0    2.10    0.34
 -14  -1   0    1.99    0.40
 -14  -1   0    1.76    0.56
 -14  -1   0    1.62    0.56
 -14  -1   0    0.82    0.43
  14  -1   0    1.90    0.59
  14  -1   0    2.09    0.88
 -14   1   0    1.98    0.83
  14  -1   0    1.93    0.44
 -14  -1   0    2.01    0.51
  14  -1   0    1.45    0.48
 -15  -1   0    0.57    0.70
 -15   1   0    0.43    0.34
  15   1   0    0.28    0.35
  15  -1   0    0.46    0.27
  15  -1   0    0.11    0.29
 -15  -1   0    0.33    0.20
  15  -1   0    0.38    0.31
 -15  -1   0    0.10    0.36
 -15   1   0    0.31    0.25
 -15   1   0   -0.04    0.38
 -15   1   0    0.32    0.38
 -15  -1   0    0.37    0.40
 -15  -1   0    0.22    0.23
 -15  -1   0    0.74    0.49
  15   1   0    0.34    0.36
  15   1   0    0.39    0.45
  15   1   0    0.31    0.20
  15   1   0    0.51    0.33
 -15  -1   0    0.68    0.44
 -15  -1   0    1.24    0.83
 -15   1   0    0.19    0.20
  15  -1   0    0.00    0.21
 -15   1   0    0.56    0.69
 -15   1   0    0.09    0.56
  15   1   0    0.52    0.26
 -15  -1   0    0.00    0.29
 -15   1   0    0.57    0.42
  15  -1   0    0.44    0.47
  15  -1   0    0.18    0.21
 -15  -1   0    1.61    0.55
  15   1   0    0.40    0.38
 -15   1   0    0.24    0.33
 -15   1   0    0.15    0.36
  15  -1   0   -0.02    0.31
  15   1   0    0.47    0.26
  15  -1   0    0.10    0.40
 -16   1   0   12.77    1.34
 -16  -1   0   11.81    0.74
 -16   1   0   12.17    1.09
 -16  -1   0   14.51    1.30
  16   1   0   11.19    0.80
 -16  -1   0   13.79    1.15
  16  -1   0   13.33    0.77
 -16   1   0   12.31    0.87
  16  -1   0   13.20    1.18
  16  -1   0   11.70    0.94
 -16   1   0   12.77    1.23
 -16  -1   0   12.28    1.11
 -16   1   0   12.07    0.73
  16   1   0   10.25    1.09
  16   1   0   12.18    0.89
  16   1   0   11.45    0.70
 -16  -1   0   13.99    1.43
 -16  -1   0   12.65    1.36
  16  -1   0   12.04    0.88
  16   1   0   11.62    0.95
  16  -1   0   11.02    0.93
 -16  -1   0   10.89    0.85
  17  -1   0    0.04    0.21
 -17   1   0    0.06    0.22
 -17   1   0   -0.13    0.35
  17   1   0    0.75    0.39
  17  -1   0    0.21    0.32
  17  -1   0    1.17    0.47
  17   1   0    0.68    0.43
 -17  -1   0   -0.51    0.39
 -17   1   0    0.85    0.46
 -17  -1   0    0.05    0.62
 -17   1   0    0.11    0.46
 -17  -1   0    0.64    0.56
  17  -1   0   -0.04    0.23
 -17   1   0   -0.08    0.23
 -17  -1   0    0.08    0.24
  17  -1   0    0.11    0.29
 -17  -1   0   -0.22    0.28
   0  -2   0   29.36    0.89
   0   2   0   28.78    0.64
   0   2   0   29.18    0.90
   0   2   0   30.44    0.77
   0  -2   0   28.92    0.60
   0   2   0   29.36    0.61
   0  -2   0   28.74    0.65
   0   2   0   29.53    0.57
   0   2   0   28.28    0.62
   0   2   0   23.07    0.71
   0  -2   0   29.49    0.59
   0   2   0   28.25    0.66
   0   2   0   28.95    0.88
   0   2   0   25.84    0.62
   0  -2   0   26.04    0.95
   0  -2   0   28.70    0.72
   0   2   0   28.10    0.56
   0   2   0   28.75    0.70
   0  -2   0   27.11    0.75
   0  -2   0   29.03    0.53
   0   2   0   29.23    0.93
   0  -2   0   28.83    0.88
   0   2   0   28.10    0.60
   0   2   0   29.84    1.00
   0   2   0   28.18    0.60
   0  -2   0   28.88    0.56
   0  -2   0   26.07    0.72
   0  -2   0   27.84    0.56
   0  -2   0   27.72    0.72
   0   2   0   29.24    0.73
   0  -2   0   28.97    0.70
   0  -2   0   28.18    0.69
   0   2   0   27.73    0.72
   0  -2   0   29.18    0.63
   0  -2   0   27.52    0.61
   0  -2   0   29.02    0.60
   0  -2   0   29.02    0.56
   0  -2   0   28.75    0.58
   0  -2   0   28.11    0.92
   0  -2   0   26.51    0.63
   0   2   0   28.71    0.71
   0   2   0   24.71    0.55
   0  -2   0   29.34    0.63
   0  -2   0   27.99    0.61
   0   2   0   28.29    0.62
   0  -2   0   30.37    0.77
   0  -2   0   27.33    0.57
   0   2   0   24.90    0.53
   0   2   0   28.32    0.74
   0   2   0   28.18    0.58
  -1  -2   0  187.34    3.51
  -1  -2   0  184.73    3.56
  -1  -2   0  184.15    3.49
  -1  -2   0  184.67    3.52
  -1   2   0  184.28    3.54
   1   2   0  187.28    3.53
  -1  -2   0  186.78    3.30
  -1   2   0  189.37    3.59
   1   2   0  186.73    3.87
  -1  -2   0  183.94    3.72
  -1  -2   0  183.20    3.85
   1   2   0  188.07    3.29
   1  -2   0  186.56    3.50
  -1   2   0  180.13    3.81
  -1   2   0  182.67    3.51
   1  -2   0  186.39    3.78
  -1   2   0  187.32    3.88
  -1  -2   0  190.81    3.70
   1   2   0  185.77    3.54
  -1   2   0  184.05    3.53
  -1   2   0  188.38    3.99
  -1   2   0  186.06    3.85
  -1   2   0  180.20    3.55
   1  -2   0  184.84    3.87
  -1   2   0  186.84    3.54
   1  -2   0  183.36    3.53
  -1   2   0  180.91    3.52
   1   2   0  187.78    3.70
   1   2   0  182.72    3.51
  -1   2   0  180.68    3.93
   1  -2   0  182.36    3.38
   1  -2   0  183.18    3.60
   1  -2   0  187.63    3.49
   1   2   0  183.30    3.47
  -1   2   0  182.13    3.49
  -1   2   0  184.16    3.42
  -1   2   0  181.63    3.52
   1   2   0  180.13    3.51
  -1  -2   0  190.28    3.42
  -1   2   0  190.37    3.44
   1   2   0  180.55    3.69
   1  -2   0  179.49    3.55
   1   2   0  189.21    3.40
  -2   2   0  375.59    7.21
  -2   2   0  365.45    7.37
   2  -2   0  380.46    8.08
  -2   2   0  376.86    6.96
   2  -2   0  393.93    7.64
  -2  -2   0  390.89    7.78
  -2   2   0  369.15    6.93
  -2   2   0  378.07    7.03
  -2   2   0  377.26    7.59
   2   2   0  374.89    7.16
   2   2   0  372.82    7.76
   2  -2   0  370.79    7.32
   2   2   0  378.81    7.37
  -2  -2   0  379.29    7.12
  -2   2   0  374.37    7.80
  -2  -2   0  387.74    7.39
   2  -2   0  385.33    7.48
  -2   2   0  383.57    7.56
  -2   2   0  383.14    7.14
  -2   2   0  377.42    7.35
  -2  -2   0  381.00    6.77
   2  -2   0  366.27    7.01
  -2  -2   0  385.19    7.38
   2   2   0  387.48    7.16
  -2   2   0  378.29    7.68
   2  -2   0  383.84    7.15
   2   2   0  374.63    6.81
   2  -2   0  383.33    7.69
   2  -2   0  375.82    7.04
  -2  -2   0  393.14    7.18
   2  -2   0  376.72    7.54
   3  -2   0  153.92    3.06
  -3   2   0  158.85    2.96
   3  -2   0  151.41    3.79
  -3   2   0  139.03    2.91
   3  -2   0  149.30    2.84
  -3  -2   0  157.69    3.52
  -3   2   0  149.55    2.94
   3   2   0  158.13    3.08
   3   2   0  158.55    3.30
   3   2   0  158.85    3.09
   3   2   0  151.96    3.69
  -3  -2   0  160.21    3.21
   3   2   0  153.34    3.07
  -3   2   0  148.81    3.10
   3  -2   0  160.01    3.19
   3   2   0  151.88    2.91
   3   2   0  150.64    3.25
  -3   2   0  152.88    2.88
  -3   2   0  159.60    3.54
  -3   2   0  148.65    2.87
  -3  -2   0  158.20    3.15
  -3  -2   0  155.19    3.17
   3  -2   0  152.44    3.25
  -3   2   0  157.30    3.87
   3  -2   0  151.74    2.93
  -3  -2   0  161.30    3.09
   3  -2   0  159.36    2.93
   3   2   0  160.40    2.87
   3   2   0  155.58    2.99
   3   2   0  152.15    2.86
   3  -2   0  154.46    3.26
  -3   2   0  151.67    3.32
   3  -2   0  151.72    2.85
  -3   2   0  152.47    2.89
  -3  -2   0  153.32    2.81
  -3  -2   0  154.97    3.02
  -3  -2   0  154.69    2.89
   3  -2   0  156.83    3.84
   3  -2   0  158.93    3.70
  -3  -2   0  154.56    2.85
   3  -2   0  161.82    3.52
  -3   2   0  147.77    3.49
   3  -2   0  152.45    3.38
   3   2   0  152.48    2.74
   3   2   0  157.93    2.94
  -3  -2   0  153.61    2.97
   3   2   0  155.38    3.51
  -3   2   0  142.10    3.16
  -3   2   0  147.75    2.80
  -3   2   0  146.37    2.86
  -3  -2   0  153.42    3.08
  -3  -2   0  159.66    3.02
  -3   2   0  148.19    2.87
  -3   2   0  138.32    3.63
  -3   2   0  156.21    3.29
   3  -2   0  157.49    2.95
   3  -2   0  152.41    3.02
   3  -2   0  161.13    3.09
   3  -2   0  155.43    2.97
   3  -2   0  154.74    2.92
  -3   2   0  154.26    3.00
  -3   2   0  147.99    3.07
  -3  -2   0  158.59    4.24
   3  -2   0  154.18    3.32
   3   2   0  154.46    3.19
   3   2   0  153.58    3.07
   3   2   0  154.21    3.18
  -3  -2   0  160.89    3.75
  -3  -2   0  162.95    3.49
  -3   2   0  150.10    3.49
  -3   2   0  151.53    3.93
  -3   2   0  156.33    2.86
  -3  -2   0  153.74    2.90
  -3  -2   0  152.76    3.27
   3   2   0  151.65    3.00
  -3  -2   0  156.99    3.06
   3   2   0  150.95    4.20
  -3  -2   0  154.36    2.92
   3   2   0  153.76    3.08
   3  -2   0  150.03    2.90
   3  -2   0  151.68    2.90
   3   2   0  157.31    3.51
  -3   2   0  155.30    3.55
   3  -2   0  158.43    3.98
   3  -2   0  152.38    3.16
   3  -2   0  158.24    3.21
  -3  -2   0  155.51    3.36
   3  -2   0  151.19    3.45
   3   2   0  158.92    2.89
  -3   2   0  158.38    3.10
  -3   2   0  149.87    3.08
  -3   2   0  152.05    3.11
  -3   2   0  155.40    4.27
  -3   2   0  155.45    3.10
   3  -2   0  159.00    4.15
   4  -2   0  289.68    5.30
  -4  -2   0  283.74    5.31
   4  -2   0  285.53    6.14
  -4   2   0  301.07    6.83
  -4  -2   0  295.27    5.81
  -4   2   0  286.56    5.88
  -4   2   0  289.59    5.57
   4  -2   0  280.42    5.56
   4  -2   0  289.94    5.40
   4   2   0  301.78    5.60
   4   2   0  303.68    5.41
   4  -2   0  289.58    5.39
  -4  -2   0  305.50    6.51
  -4  -2   0  298.59    6.21
   4  -2   0  282.46    6.49
   4   2   0  301.97    6.21
  -4  -2   0  294.95    5.48
  -4   2   0  292.27    6.58
  -4  -2   0  296.88    5.92
   4   2   0  291.83    5.35
   4  -2   0  293.63    6.33
  -4   2   0  290.14    5.81
  -4   2   0  296.05    5.55
  -4  -2   0  292.86    5.66
   4   2   0  288.41    5.14
  -4  -2   0  292.77    5.40
   4   2   0  293.95    5.84
  -4  -2   0  270.17    5.52
  -4   2   0  293.83    7.38
  -4  -2   0  291.60    5.45
   4  -2   0  297.45    5.79
   4  -2   0  285.23    5.65
   4  -2   0  282.63    5.42
   4  -2   0  249.82    5.69
  -4   2   0  293.69    5.64
   4   2   0  294.22    5.43
  -4  -2   0  299.04    5.74
  -4  -2   0  282.75    5.80
  -4   2   0  293.37    5.63
  -4   2   0  286.03    5.36
  -4   2   0  299.21    5.44
  -4   2   0  296.51    6.32
   4   2   0  295.10    5.85
   4  -2   0  292.28    5.70
   4  -2   0  252.32    6.38
  -4  -2   0  300.95    5.59
  -4   2   0  292.18    6.29
   4   2   0  298.97    5.71
  -4  -2   0  306.26    7.31
  -4   2   0  277.77    5.45
   5  -2   0   26.64    0.77
  -5  -2   0   29.43    1.96
  -5  -2   0   28.26    0.99
  -5  -2   0   27.62    0.91
  -5   2   0   29.02    1.05
   5   2   0   26.58    1.16
   5   2   0   28.14    0.61
   5  -2   0   28.12    0.71
  -5   2   0   29.27    0.97
  -5   2   0   30.15    1.47
   5  -2   0   28.73    0.84
  -5   2   0   27.15    1.11
  -5   2   0   28.53    0.85
   5  -2   0   28.06    0.90
  -5  -2   0   27.83    0.72
  -5  -2   0   31.01    1.42
   5  -2   0   28.12    1.09
   5  -2   0   28.95    1.03
  -5  -2   0   26.12    0.91
   5  -2   0   28.21    0.80
   5   2   0   27.60    0.85
  -5   2   0   29.72    0.90
   5  -2   0   27.70    0.79
   5   2   0   28.78    0.85
   5   2   0   29.07    0.69
  -5  -2   0   28.83    0.89
   5  -2   0   26.32    1.31
   5   2   0   27.76    0.71
   5  -2   0   26.97    0.97
   5   2   0   28.57    0.83
  -5  -2   0   29.14    1.03
  -5   2   0   28.19    0.74
  -5  -2   0   27.14    0.69
  -5  -2   0   28.41    0.92
  -5  -2   0   28.86    1.18
  -5   2   0   28.21    1.56
  -5   2   0   28.29    0.66
  -5  -2   0   27.81    0.63
  -5  -2   0   27.67    0.64
   5   2   0   30.08    1.02
   5  -2   0   28.69    0.86
   5   2   0   27.87    1.15
  -5   2   0   28.39    1.43
   5   2   0   28.62    1.13
  -5  -2   0   27.55    1.08
   5   2   0   27.39    0.66
  -5   2   0   28.68    1.96
  -5   2   0   27.78    1.01
   5  -2   0   29.20    1.43
   5   2   0   27.17    0.63
  -5   2   0   29.84    1.00
   5  -2   0   28.90    1.06
  -5  -2   0   28.63    1.15
  -5  -2   0   28.51    1.26
   5   2   0   27.36    0.87
   5  -2   0   29.60    1.55
  -5  -2   0   27.60    0.61
  -5  -2   0   27.74    1.49
   5   2   0   27.53    1.35
  -5   2   0   27.46    0.73
   5   2   0   27.71    0.89
  -5  -2   0   28.71    0.78
  -6  -2   0   13.52    0.83
  -6  -2   0   14.11    0.39
   6   2   0   15.00    0.62
  -6   2   0   15.05    0.44
   6   2   0   14.32    0.48
  -6  -2   0   14.02    0.53
   6  -2   0   14.09    0.55
  -6  -2   0   16.28    1.59
  -6  -2   0   15.90    0.84
  -6   2   0   14.19    0.50
   6  -2   0   13.97    1.01
  -6  -2   0   17.10    1.13
  -6   2   0   14.65    0.66
  -6   2   0   14.68    1.12
  -6  -2   0   15.45    0.67
  -6   2   0   15.58    0.72
   6  -2   0   14.83    0.82
   6  -2   0   15.34    0.49
   6   2   0   13.25    0.73
   6  -2   0   13.09    1.04
  -6   2   0   15.08    0.77
  -6  -2   0   14.05    0.99
  -6  -2   0   14.63    0.42
  -6  -2   0   13.47    0.68
   6  -2   0   14.50    0.73
   6   2   0   14.30    0.45
  -6  -2   0   13.30    0.72
  -6  -2   0   13.37    0.66
   6   2   0   14.32    0.87
   6   2   0   15.57    0.91
  -6  -2   0   14.32    0.46
  -6  -2   0   14.34    0.43
  -6   2   0   13.09    1.06
  -6   2   0   14.13    0.82
  -6   2   0   13.92    0.74
   6   2   0   15.56    0.65
  -6   2   0   14.91    0.80
   6  -2   0   15.20    0.60
   6   2   0   14.08    0.91
   6  -2   0   15.09    0.62
  -6   2   0   14.55    1.56
  -6   2   0   14.21    1.17
  -6  -2   0   14.56    0.91
  -6  -2   0   16.21    1.22
   6   2   0   13.78    1.04
   6   2   0   15.02    0.64
   6   2   0   15.67    0.66
   6   2   0   15.36    0.67
   6   2   0   13.98    0.41
   6  -2   0   14.55    0.76
  -6   2   0   13.30    0.61
   6  -2   0   13.18    1.12
  -6  -2   0   15.03    0.68
   6   2   0   14.71    0.48
   6   2   0   14.25    0.40
   6  -2   0   14.92    0.57
   6  -2   0   14.74    0.78
  -6   2   0   14.73    0.51
  -6  -2   0   13.92    0.50
  -6  -2   0   14.99    0.74
  -6  -2   0   13.56    0.69
  -7   2   0   63.16    1.73
  -7  -2   0   63.62    1.93
  -7  -2   0   63.03    2.11
   7  -2   0   64.26    1.88
  -7  -2   0   64.83    2.77
   7  -2   0   64.14    2.73
  -7   2   0   68.19    2.86
   7  -2   0   62.79    1.95
   7   2   0   58.55    1.53
   7   2   0   65.51    2.27
  -7  -2   0   63.03    1.75
  -7  -2   0   62.77    2.03
   7  -2   0   62.30    1.56
   7   2   0   59.82    2.48
  -7   2   0   66.27    1.96
  -7   2   0   63.14    1.46
  -7  -2   0   64.27    1.76
  -7   2   0   63.53    1.46
  -7  -2   0   63.55    1.54
  -7  -2   0   63.39    2.10
  -7   2   0   65.36    2.65
  -7  -2   0   60.37    1.79
  -7  -2   0   67.77    2.33
   7   2   0   62.84    1.31
   7   2   0   64.29    1.68
   7   2   0   63.38    1.44
   7  -2   0   63.12    1.42
   7  -2   0   65.52    1.63
  -7   2   0   63.68    1.69
  -7   2   0   63.42    3.56
  -7  -2   0   68.76    4.23
   7  -2   0   61.41    2.45
  -7   2   0   65.62    1.82
   7   2   0   60.67    1.67
  -7  -2   0   63.14    1.33
  -7  -2   0   64.92    2.93
  -7   2   0   63.84    2.07
   7  -2   0   62.48    2.57
  -7   2   0   61.52    1.97
   7   2   0   66.37    2.57
   7  -2   0   68.12    2.07
   7  -2   0   62.61    1.93
   7  -2   0   62.84    1.65
  -7   2   0   64.99    1.36
   7   2   0   62.16    1.40
   7   2   0   62.42    1.92
   7  -2   0   65.18    1.57
  -7  -2   0   63.76    1.41
   7   2   0   65.23    1.93
  -7   2   0   63.73    2.68
  -7   2   0   62.77    1.91
   7   2   0   65.89    1.74
  -8  -2   0    0.16    0.22
  -8   2   0    0.14    0.11
  -8  -2   0    0.30    0.25
   8  -2   0    0.36    0.30
  -8  -2   0    0.01    0.26
  -8   2   0    0.25    0.18
  -8   2   0   -0.14    0.27
  -8  -2   0    0.14    0.19
  -8   2   0    0.15    0.09
   8   2   0   -0.02    0.12
  -8  -2   0    0.28    0.24
   8  -2   0    0.05    0.08
   8  -2   0    0.02    0.12
   8   2   0    0.51    0.38
  -8   2   0    0.03    0.50
  -8  -2   0    0.15    0.20
  -8   2   0    0.29    0.23
  -8   2   0    0.00    0.15
  -8   2   0    0.32    0.33
   8  -2   0    0.19    0.19
  -8  -2   0    0.05    0.07
   8  -2   0    0.04    0.10
   8   2   0    0.45    0.19
   8   2   0    0.07    0.16
   8  -2   0    0.34    0.31
  -8   2   0    0.18    0.17
  -8  -2   0    0.19    0.10
   8  -2   0    0.24    0.17
   8  -2   0    0.35    0.21
   8  -2   0    0.10    0.16
   8   2   0    0.25    0.16
   8   2   0   -0.04    0.23
   8   2   0    0.01    0.17
   8   2   0    0.25    0.09
  -8  -2   0    0.14    0.12
  -8   2   0   -0.01    0.18
   8   2   0    0.05    0.08
  -8  -2   0    0.13    0.48
   8   2   0    0.15    0.10
  -8  -2   0   -0.21    0.10
  -8   2   0    0.36    0.36
  -8   2   0    0.58    0.22
   8  -2   0   -0.35    0.27
  -8  -2   0    0.31    0.35
  -8   2   0    0.41    0.13
   8  -2   0    0.14    0.16
  -8   2   0    0.10    0.19
   8   2   0    0.19    0.20
  -8  -2   0    0.25    0.18
   8   2   0    0.08    0.09
   8  -2   0    0.12    0.11
  -8  -2   0    0.07    0.18
  -9  -2   0    2.11    0.38
   9  -2   0    1.47    0.26
  -9  -2   0    0.81    0.35
  -9   2   0    2.20    0.46
   9  -2   0    1.32    0.48
   9  -2   0    2.17    0.45
  -9   2   0    1.89    0.65
  -9  -2   0    2.57    0.62
   9  -2   0    2.13    0.30
   9  -2   0    2.16    0.68
  -9   2   0    2.49    0.40
   9   2   0    1.66    0.23
   9  -2   0    1.92    0.33
  -9   2   0    1.04    0.48
   9   2   0    1.00    0.35
  -9  -2   0    1.53    0.57
   9   2   0    0.33    0.41
  -9   2   0    1.00    0.74
   9   2   0    0.65    0.36
   9   2   0    1.38    0.30
  -9   2   0    1.69    0.43
   9  -2   0    1.33    0.36
   9   2   0    1.58    0.34
  -9  -2   0    1.18    0.31
  -9   2   0    1.48    0.32
  -9  -2   0    1.40    0.82
  -9   2   0    0.81    0.30
  -9  -2   0    1.94    0.41
  -9  -2   0    1.81    0.18
  -9  -2   0    1.64    0.26
   9  -2   0    1.53    0.43
   9   2   0    1.54    0.33
  -9  -2   0    1.20    0.41
   9   2   0    1.76    0.35
   9  -2   0    2.02    0.32
  -9  -2   0    1.07    0.33
   9  -2   0    2.52    0.74
  -9   2   0    1.78    0.24
   9   2   0    1.76    0.24
  -9  -2   0    1.73    0.22
  -9  -2   0    1.51    0.36
  -9   2   0    1.25    0.29
  -9   2   0    1.13    0.52
   9  -2   0    1.10    0.34
  -9   2   0    1.59    0.22
  -9  -2   0    0.08    0.37
   9   2   0    1.42    0.17
  -9   2   0    1.98    0.44
   9   2   0    1.66    0.24
   9   2   0    1.85    0.54
   9  -2   0    1.82    0.23
  -9   2   0    1.41    0.18
 -10  -2   0   18.05    1.01
  10   2   0   18.54    0.91
  10   2   0   18.33    1.01
  10  -2   0   18.78    1.14
 -10   2   0   17.60    1.63
 -10  -2   0   18.36    1.41
  10   2   0   18.76    0.72
 -10   2   0   17.97    1.69
 -10   2   0   20.87    1.25
 -10   2   0   17.99    1.12
 -10   2   0   17.66    0.72
  10  -2   0   14.65    1.37
 -10  -2   0   16.96    1.17
  10   2   0   17.75    0.97
 -10   2   0   19.19    1.68
 -10  -2   0   17.92    1.61
  10  -2   0   18.15    1.15
 -10  -2   0   15.45    2.54
  10  -2   0   18.78    0.83
  10  -2   0   19.20    0.70
  10  -2   0   16.58    1.53
  10  -2   0   19.43    0.86
  10   2   0   19.28    1.48
  10   2   0   20.63    1.63
 -10   2   0   17.80    0.92
 -10  -2   0   17.68    1.12
  10   2   0   18.45    1.09
 -10  -2   0   17.86    0.98
 -10  -2   0   17.36    1.19
 -10  -2   0   19.29    0.82
 -10  -2   0   20.54    1.16
  10  -2   0   17.85    1.06
 -10  -2   0   17.80    0.60
 -10  -2   0   20.25    1.77
 -10   2   0   18.03    0.96
 -10   2   0   18.92    2.97
 -10   2   0   17.90    1.12
  10  -2   0   18.60    1.17
  10  -2   0   19.29    0.84
  10   2   0   17.81    0.72
  10   2   0   18.45    0.75
 -10   2   0   18.36    1.02
 -10  -2   0   17.71    0.96
 -10   2   0   18.41    0.70
 -10   2   0   18.96    0.64
 -10  -2   0   19.54    0.70
  10  -2   0   20.27    0.92
  10  -2   0   16.57    1.61
  10   2   0   19.52    1.49
 -10   2   0   17.38    1.14
  10   2   0   18.53    0.61
  10   2   0   17.41    0.98
 -11   2   0   -0.04    0.13
  11  -2   0    0.10    0.23
 -11  -2   0    0.59    0.47
  11   2   0   -0.22    0.19
  11  -2   0    0.01    0.23
  11  -2   0   -0.04    0.14
 -11   2   0   -1.01    0.42
 -11  -2   0    0.01    0.10
 -11  -2   0    0.20    0.26
  11  -2   0    0.01    0.16
  11  -2   0    0.05    0.13
 -11   2   0   -0.16    0.20
 -11  -2   0    0.23    0.26
  11   2   0    0.07    0.11
  11   2   0   -0.15    0.16
  11   2   0    0.42    0.24
 -11  -2   0    0.18    0.26
 -11   2   0   -0.13    0.19
 -11   2   0   -0.25    0.24
 -11  -2   0    0.21    0.40
 -11  -2   0   -0.26    0.24
  11   2   0   -0.15    0.34
  11  -2   0    0.03    0.22
 -11  -2   0    0.38    0.23
 -11   2   0    0.11    0.13
  11  -2   0    0.12    0.17
  11  -2   0    0.16    0.45
  11  -2   0    0.56    0.46
 -11   2   0    1.13    0.86
 -11  -2   0    0.70    0.35
  11   2   0   -0.37    0.18
 -11  -2   0    0.16    0.24
  11   2   0   -0.13    0.12
  11  -2   0    0.16    0.23
 -11  -2   0   -0.27    0.12
 -11   2   0    0.15    0.24
 -11   2   0   -0.10    0.26
  11   2   0    0.59    0.18
 -11  -2   0   -0.32    0.41
 -11  -2   0   -0.28    0.36
  11   2   0    0.07    0.36
 -11   2   0    0.31    0.46
 -11   2   0    0.11    0.15
 -11   2   0   -0.35    0.35
  11  -2   0   -0.17    0.22
  11  -2   0    0.36    0.43
  11   2   0    0.03    0.21
  11   2   0   -0.51    0.32
 -11   2   0   -0.01    0.26
 -11  -2   0   -0.23    0.19
 -11   2   0    0.12    0.26
  11   2   0    0.05    0.13
  12  -2   0    0.24    0.34
 -12  -2   0    0.45    0.20
 -12  -2   0    0.53    0.24
 -12   2   0    0.37    0.23
 -12   2   0    0.87    0.34
 -12  -2   0    0.30    0.84
 -12  -2   0    0.25    0.30
  12   2   0   -0.10    0.28
  12   2   0    0.27    0.18
  12   2   0    0.85    0.33
  12   2   0    0.62    0.18
 -12  -2   0   -0.04    0.31
 -12   2   0    0.15    0.27
  12  -2   0    0.75    0.34
  12   2   0   -0.01    0.98
 -12  -2   0    0.16    0.29
  12  -2   0    0.22    0.29
 -12   2   0    0.65    0.59
  12  -2   0    0.54    0.23
  12   2   0    0.18    0.45
 -12   2   0    1.26    0.74
 -12   2   0    0.72    0.40
 -12   2   0   -0.14    0.67
  12   2   0    0.16    0.27
 -12  -2   0    0.32    0.53
  12  -2   0    0.21    0.16
  12  -2   0    0.15    0.23
 -12  -2   0   -0.03    0.30
 -12  -2   0    0.70    0.38
 -12   2   0    0.35    0.48
  12  -2   0    0.65    0.50
  12   2   0    0.64    0.22
  12   2   0    0.49    0.25
 -12  -2   0    0.39    0.33
  12  -2   0    0.47    0.54
 -12   2   0    0.30    0.18
 -12   2   0    0.46    0.32
 -12   2   0    0.41    0.27
  12  -2   0    0.45    0.23
 -12   2   0    0.24    0.17
 -12   2   0    0.09    0.25
  12   2   0    0.19    0.25
  12  -2   0    0.82    0.50
  12  -2   0    0.32    0.29
 -12   2   0    0.59    0.37
  12   2   0    0.56    0.27
 -12  -2   0    0.63    0.45
  12   2   0    0.66    0.54
  12  -2   0    0.63    0.24
  13   2   0    1.75    0.50
  13   2   0    2.37    0.55
 -13  -2   0    2.50    0.63
  13  -2   0    2.69    0.66
  13  -2   0    1.80    0.88
 -13   2   0    2.72    0.35
 -13  -2   0    2.93    0.72
 -13   2   0    2.55    0.52
  13  -2   0    1.91    0.32
 -13   2   0    2.86    0.52
 -13  -2   0    2.62    0.36
 -13   2   0    0.30    1.05
 -13   2   0    3.24    1.09
  13   2   0    3.01    0.90
 -13   2   0    2.76    0.70
 -13  -2   0    1.23    0.79
 -13   2   0    3.17    0.38
 -13  -2   0    2.18    0.56
  13   2   0    2.65    0.34
  13  -2   0    3.33    0.68
  13  -2   0    2.61    0.44
 -13  -2   0    3.38    0.63
 -13  -2   0    2.91    0.61
  13  -2   0    2.99    0.49
 -13  -2   0    0.86    0.73
 -13   2   0    2.35    0.41
  13  -2   0    2.18    0.74
  13  -2   0    1.79    0.57
  13  -2   0    2.30    0.43
  13  -2   0    1.44    0.43
  13  -2   0    1.69    0.37
 -13   2   0    1.79    0.56
 -13   2   0    3.15    0.66
  13   2   0    2.04    0.75
  13  -2   0    2.50    0.99
 -13   2   0    2.45    0.92
 -13  -2   0    3.80    0.83
  13   2   0    3.26    0.45
 -13   2   0    3.89    1.18
  13   2   0    2.79    0.41
 -13  -2   0    1.08    1.40
 -13   2   0    2.70    0.67
 -13   2   0    2.65    0.60
 -13  -2   0    2.52    0.44
  13   2   0    3.31    0.65
  13   2   0    2.60    0.49
 -14   2   0    0.33    0.21
 -14  -2   0    0.66    0.24
  14   2   0    1.24    0.72
  14  -2   0    0.86    0.45
 -14   2   0    0.19    0.17
  14  -2   0   -0.21    0.31
  14   2   0    1.35    0.40
 -14  -2   0    0.53    0.40
  14  -2   0    0.51    0.28
 -14  -2   0   -0.37    0.35
  14  -2   0    0.27    0.24
 -14   2   0    0.38    0.35
 -14  -2   0    0.41    0.42
  14   2   0    0.14    0.23
 -14   2   0    0.29    0.29
 -14  -2   0    0.46    0.37
 -14   2   0    1.47    0.79
 -14  -2   0    0.26    0.24
 -14   2   0    0.95    0.41
  14  -2   0    0.27    0.43
  14  -2   0    0.24    0.23
 -14  -2   0    0.31    0.36
 -14   2   0    0.74    0.47
  14   2   0    0.45    0.36
 -14  -2   0   -0.38    0.50
 -14   2   0    0.55    0.41
 -14   2   0    0.23    0.38
 -14   2   0   -0.05    0.26
  14  -2   0    0.43    0.28
 -14   2   0    0.22    0.55
  14   2   0    0.18    0.35
  14  -2   0    1.00    0.27
 -14  -2   0    1.02    0.48
 -14   2   0    0.20    0.20
  14  -2   0    0.01    0.26
 -14  -2   0    0.50    0.72
  14  -2   0    0.65    0.37
 -15   2   0    0.19    0.71
  15   2   0   -0.22    0.49
 -15   2   0   -0.19    0.28
 -15   2   0    0.22    0.36
  15  -2   0    0.22    0.19
 -15  -2   0    0.31    0.34
  15  -2   0    1.01    0.57
 -15  -2   0    0.21    0.19
 -15   2   0    0.44    0.42
 -15  -2   0    0.17    0.48
  15   2   0    0.29    0.38
 -15  -2   0    0.21    0.31
  15   2   0    0.14    0.19
  15  -2   0    0.45    0.34
 -15  -2   0    0.78    0.52
  15   2   0    0.22    0.32
 -15   2   0    0.86    0.32
  15  -2   0    0.66    0.28
  15   2   0    0.72    0.43
 -15  -2   0   -0.06    0.19
 -15   2   0   -0.10    0.32
  15  -2   0   -0.14    0.34
  15   2   0    0.70    0.30
 -15  -2   0   -0.39    0.30
  15   2   0    0.24    0.22
 -15  -2   0    0.41    0.59
  15   2   0   -0.08    0.33
 -15   2   0    0.09    0.64
 -15   2   0    0.37    0.22
 -15  -2   0    0.74    0.46
  15  -2   0    0.64    0.32
  15  -2   0    0.34    0.33
 -15  -2   0    1.08    0.84
  15  -2   0    0.02    0.24
  16   2   0    2.03    0.49
  16   2   0    1.56    0.41
 -16  -2   0    1.14    0.62
 -16  -2   0    1.76    0.57
 -16  -2   0    1.47    0.57
  16  -2   0    2.27    0.40
  16  -2   0    0.60    0.46
 -16   2   0    1.68    0.41
 -16  -2   0    2.01    0.60
 -16  -2   0    2.15    0.76
 -16  -2   0    1.61    0.36
  16   2   0    2.04    0.35
  16  -2   0    2.27    0.46
  16   2   0    1.89    0.60
 -16   2   0    1.63    0.32
  16   2   0    2.25    0.49
 -16   2   0    1.35    0.51
 -16   2   0    0.65    0.51
  16  -2   0    1.54    0.47
 -16   2   0    2.14    0.71
  16  -2   0    2.47    0.55
 -16  -2   0    2.71    0.51
  17  -2   0    7.70    0.81
 -17  -2   0   10.89    1.39
  17  -2   0    9.01    0.91
 -17   2   0    7.69    1.19
  17  -2   0    9.97    1.03
 -17  -2   0    9.22    1.38
 -17  -2   0   11.25    1.77
  17   2   0    8.99    0.87
 -17   2   0   11.67    1.59
 -17   2   0   10.37    1.23
 -17  -2   0    7.13    1.00
 -17  -2   0   11.24    1.49
  17  -2   0    9.57    0.70
 -17  -2   0    8.34    0.84
 -17   2   0    8.66    0.75
 -17   2   0   10.75    0.69
 -17  -2   0    9.59    0.72
  17  -2   0    8.35    0.83
  17   2   0    8.25    1.14
   0   3   0    0.17    0.12
   0  -3   0    0.01    0.05
   0  -3   0    0.01    0.08
   0   3   0    0.35    0.19
   0  -3   0    0.01    0.04
   0   3   0    0.02    0.05
   0   3   0   -0.03    0.07
   0   3   0    0.02    0.06
   0  -3   0   -0.09    0.10
   0  -3   0   -0.02    0.05
   0   3   0    0.02    0.08
   0   3   0    0.02    0.05
   0   3   0   -0.01    0.05
   0   3   0   -0.05    0.05
   0   3   0   -0.01    0.05
   0  -3   0    0.04    0.04
   0  -3   0    0.04    0.07
   0  -3   0    0.14    0.11
   0   3   0    0.06    0.05
   0  -3   0    0.00    0.06
   0   3   0   -0.01    0.04
   0   3   0    0.09    0.07
   0  -3   0    0.12    0.12
   0   3   0   -0.04    0.12
   0   3   0   -0.17    0.06
   0  -3   0    0.18    0.06
   0  -3   0    0.01    0.07
   0   3   0    0.03    0.08
   0   3   0   -0.04    0.08
   0   3   0    0.02    0.02
   0  -3   0    0.06    0.07
   0   3   0   -0.10    0.07
   0  -3   0    0.02    0.09
   0   3   0   -0.09    0.07
   0  -3   0   -0.03    0.12
   0  -3   0    0.02    0.05
   0  -3   0   -0.01    0.07
   0   3   0    0.08    0.10
   0   3   0   -0.10    0.11
   0  -3   0    0.03    0.05
   0   3   0    0.04    0.06
   0   3   0    0.04    0.03
   0   3   0   -0.01    0.04
   0  -3   0    0.04    0.07
   0   3   0    0.00    0.07
   0  -3   0    0.01    0.06
   0  -3   0    0.19    0.11
   0  -3   0    0.01    0.03
   0  -3   0   -0.02    0.02
   0  -3   0    0.11    0.15
   0  -3   0    0.05    0.06
   0  -3   0   -0.01    0.07
  -1  -3   0   23.98    0.53
  -1  -3   0   24.99    0.75
   1  -3   0   24.85    0.84
   1  -3   0   24.22    0.79
  -1  -3   0   24.44    0.48
   1   3   0   22.68    0.71
  -1   3   0   25.38    0.56
  -1   3   0   23.58    0.54
   1  -3   0   25.03    0.82
  -1   3   0   23.85    0.58
  -1  -3   0   25.47    0.61
   1   3   0   24.43    0.58
  -1  -3   0   24.48    0.76
   1  -3   0   24.66    0.51
  -1  -3   0   24.99    1.07
  -1  -3   0   24.99    0.67
   1   3   0   24.60    0.76
   1   3   0   24.37    0.60
   1   3   0   23.65    0.66
   1  -3   0   24.40    0.56
   1   3   0   25.19    0.70
   1   3   0   24.09    0.52
  -1  -3   0   25.09    0.64
  -1   3   0   23.37    0.53
  -1   3   0   24.84    1.09
   1   3   0   24.03    0.71
   1   3   0   24.72    0.86
   1   3   0   23.39    0.58
   1   3   0   24.46    0.49
   1   3   0   26.10    1.00
  -1   3   0   24.70    0.88
  -1  -3   0   24.54    0.57
  -1  -3   0   24.89    1.09
   1   3   0   23.50    0.86
  -1   3   0   24.53    0.57
  -1   3   0   23.64    0.60
   1  -3   0   24.26    0.54
  -1   3   0   24.67    0.62
   1  -3   0   24.87    0.56
   1  -3   0   24.92    0.64
   1   3   0   25.06    0.50
   1  -3   0   23.42    0.74
   1   3   0   23.90    0.86
  -1   3   0   24.93    0.81
  -1   3   0   23.39    0.52
   1   3   0   24.78    0.74
  -1   3   0   23.65    0.78
  -1   3   0   25.14    0.63
   1  -3   0   24.36    0.55
  -1  -3   0   24.49    0.81
  -1  -3   0   25.87    0.80
  -1  -3   0   25.12    0.75
   1   3   0   24.67    0.54
   1   3   0   24.58    0.57
   1   3   0   24.41    0.59
   1  -3   0   25.35    0.82
   1  -3   0   25.07    0.69
  -1  -3   0   24.54    0.66
   1  -3   0   24.64    1.08
  -1   3   0   23.88    1.05
  -1  -3   0   24.77    0.63
  -1   3   0   24.88    0.63
  -1  -3   0   24.72    0.66
  -1  -3   0   23.97    0.50
  -1  -3   0   25.66    0.59
   1  -3   0   24.58    0.56
  -1   3   0   22.82    0.61
  -1  -3   0   24.39    0.54
   1  -3   0   24.19    0.59
   1  -3   0   24.82    0.63
   1   3   0   24.62    0.91
   1  -3   0   23.12    0.56
   1  -3   0   25.74    0.65
  -1   3   0   24.40    0.53
  -1  -3   0   24.50    0.58
  -1  -3   0   24.19    0.53
  -1  -3   0   24.22    0.64
  -1   3   0   23.64    0.76
   1   3   0   24.58    0.78
   1   3   0   24.33    0.70
  -1   3   0   23.07    0.70
   1   3   0   25.06    0.92
   1   3   0   24.54    0.94
   1   3   0   22.07    1.19
   1   3   0   25.31    0.62
  -1   3   0   23.20    0.98
  -1   3   0   25.16    0.57
  -1   3   0   23.94    0.57
  -1   3   0   24.46    0.64
  -1   3   0   24.68    0.68
   1   3   0   24.09    0.48
  -1   3   0   23.61    0.58
  -1  -3   0   24.57    0.59
  -1   3   0   24.75    0.77
   1  -3   0   23.12    0.52
  -1   3   0   23.36    0.71
   1  -3   0   24.35    0.63
  -1   3   0   24.14    0.80
  -1  -3   0   24.93    0.82
   1   3   0   24.65    0.55
  -1  -3   0   25.20    0.87
  -1  -3   0   24.05    0.72
  -1   3   0   24.47    1.20
   1   3   0   24.33    0.67
   1   3   0   23.39    0.59
   1   3   0   24.77    0.65
  -1  -3   0   25.55    1.00
   1  -3   0   24.98    0.81
   1  -3   0   24.81    0.69
   1  -3   0   23.76    0.69
  -1   3   0   24.45    0.56
  -1   3   0   23.94    0.49
   1   3   0   25.02    0.76
   1  -3   0   25.21    0.90
   1  -3   0   25.79    0.58
  -1   3   0   24.85    1.04
  -1  -3   0   24.46    0.63
   1   3   0   24.88    0.53
  -1   3   0   23.26    0.79
  -1   3   0   24.69    0.53
   1  -3   0   24.11    1.12
   1   3   0   24.23    0.60
   1  -3   0   26.06    1.12
  -1  -3   0   24.94    0.81
  -1   3   0   23.25    0.74
   1  -3   0   25.04    0.51
   1   3   0   23.84    0.63
   1  -3   0   25.20    1.11
  -2   3   0  223.85    4.23
   2  -3   0  235.39    4.31
  -2  -3   0  238.84    4.15
  -2   3   0  233.78    4.34
  -2   3   0  230.87    4.61
  -2  -3   0  236.23    4.45
  -2   3   0  235.45    4.56
  -2  -3   0  244.16    5.25
  -2   3   0  238.22    5.25
  -2   3   0  234.70    4.56
  -2  -3   0  237.93    4.93
  -2   3   0  229.34    4.16
  -2  -3   0  240.65    4.47
   2  -3   0  233.15    4.32
   2  -3   0  235.48    4.66
   2   3   0  228.48    4.12
   2  -3   0  230.62    5.09
   2  -3   0  233.59    5.16
  -2   3   0  232.13    5.20
  -2   3   0  241.04    5.09
  -2  -3   0  239.35    4.64
  -2   3   0  232.35    4.68
  -2   3   0  234.05    4.63
   2  -3   0  236.73    4.61
   2  -3   0  236.45    4.63
  -2   3   0  232.01    4.28
   2   3   0  236.40    4.79
   2   3   0  234.47    4.22
   2   3   0  225.58    4.53
   2  -3   0  236.82    5.29
   2  -3   0  230.59    4.29
  -2   3   0  221.38    5.27
  -2   3   0  227.69    4.49
  -2  -3   0  238.44    4.60
   2   3   0  231.04    4.32
  -2  -3   0  231.09    4.23
   2  -3   0  236.55    4.32
  -2   3   0  229.48    4.53
  -2   3   0  230.64    4.28
   2  -3   0  230.67    4.21
  -2   3   0  222.35    4.65
   2   3   0  234.55    4.93
   2  -3   0  230.38    4.41
   2  -3   0  235.54    4.61
   2   3   0  235.70    4.41
   2   3   0  234.36    4.47
   2  -3   0  232.60    4.59
   2   3   0  224.32    4.39
   2   3   0  237.80    4.32
   2  -3   0  230.41    4.13
  -2   3   0  231.84    4.53
   2  -3   0  235.19    5.32
   2  -3   0  231.29    4.60
  -2  -3   0  233.48    4.62
  -2  -3   0  233.31    4.29
  -2   3   0  228.37    4.34
  -2   3   0  231.02    4.32
   2   3   0  227.45    4.58
   2   3   0  235.71    4.38
   2  -3   0  237.79    4.68
   2  -3   0  230.81    4.60
   2  -3   0  225.81    4.29
   2   3   0  234.18    4.64
  -2   3   0  236.20    4.28
  -2  -3   0  237.87    4.87
  -2   3   0  231.02    5.25
  -2  -3   0  241.34    4.61
   2  -3   0  236.10    5.19
  -2  -3   0  239.41    4.46
  -2   3   0  230.31    4.67
  -2  -3   0  240.16    4.29
   3  -3   0   46.00    1.86
   3  -3   0   46.34    1.09
  -3  -3   0   47.02    0.85
  -3   3   0   43.14    1.12
  -3   3   0   45.18    1.93
   3  -3   0   46.28    1.47
  -3  -3   0   47.82    1.15
  -3   3   0   46.35    1.28
  -3  -3   0   46.19    1.07
  -3  -3   0   47.19    1.15
   3   3   0   45.99    1.26
   3   3   0   48.61    1.05
   3  -3   0   41.41    1.80
   3   3   0   46.10    1.68
  -3  -3   0   48.74    1.24
   3   3   0   48.27    1.17
   3   3   0   45.37    1.16
  -3  -3   0   48.37    1.01
   3   3   0   38.22    1.50
  -3  -3   0   47.28    1.04
  -3   3   0   43.09    1.74
  -3   3   0   48.91    2.07
  -3   3   0   47.84    1.87
  -3   3   0   48.27    1.61
   3  -3   0   47.00    1.41
   3  -3   0   45.52    1.34
   3   3   0   47.20    0.89
   3   3   0   44.91    1.13
   3   3   0   47.61    1.07
   3  -3   0   47.24    1.15
  -3   3   0   45.56    1.19
   3  -3   0   44.75    1.85
  -3   3   0   47.94    1.56
  -3  -3   0   46.95    1.03
  -3  -3   0   50.12    1.18
  -3   3   0   46.46    1.03
  -3   3   0   46.95    1.05
  -3   3   0   45.70    1.06
  -3  -3   0   48.26    1.31
   3   3   0   47.98    1.52
   3   3   0   46.59    0.98
   3   3   0   46.57    1.14
   3   3   0   46.51    1.04
   3  -3   0   47.08    1.17
   3   3   0   47.13    0.97
  -3  -3   0   46.66    1.40
   3  -3   0   46.01    1.07
  -3  -3   0   46.38    0.90
  -3  -3   0   49.12    1.16
  -3  -3   0   48.22    1.10
   3  -3   0   47.92    1.02
   3   3   0   48.63    1.45
   3  -3   0   49.10    1.38
   3   3   0   46.77    1.50
  -3   3   0   47.86    1.08
  -3   3   0   44.43    1.10
  -3   3   0   47.80    1.18
   3  -3   0   48.48    0.93
  -3   3   0   40.91    1.81
   3   3   0   46.43    0.86
   3  -3   0   46.74    1.00
   3  -3   0   50.80    1.85
   3  -3   0   45.64    1.07
  -3  -3   0   50.54    1.39
  -3  -3   0   47.15    0.98
  -3  -3   0   46.71    1.21
   3  -3   0   45.56    1.14
  -3  -3   0   46.78    0.94
  -3  -3   0   46.13    0.94
  -3   3   0   41.77    1.39
  -3  -3   0   49.24    1.55
  -3   3   0   48.09    1.42
  -3   3   0   46.72    1.09
   3  -3   0   49.30    1.12
   3   3   0   46.44    1.29
  -3  -3   0   46.67    1.69
  -3  -3   0   49.20    1.47
   3   3   0   47.47    0.93
   3  -3   0   46.89    1.46
   3  -3   0   47.27    1.51
   3  -3   0   47.55    1.07
  -3   3   0   47.07    1.48
  -3   3   0   47.50    1.54
   3  -3   0   49.38    1.96
   3   3   0   47.32    1.00
   3  -3   0   46.15    1.43
   3  -3   0   47.79    1.11
   3  -3   0   48.95    1.39
  -3   3   0   44.67    1.03
  -3   3   0   47.24    1.00
  -3   3   0   46.92    0.98
  -3   3   0   46.01    0.99
  -3   3   0   48.99    1.07
   3   3   0   46.89    1.18
   3  -3   0   46.32    1.04
   3  -3   0   46.97    0.99
   3   3   0   46.03    1.99
  -3   3   0   45.82    1.35
  -3  -3   0   49.37    1.51
   3  -3   0   45.15    1.32
  -3  -3   0   50.24    2.03
  -3   3   0   45.42    1.29
  -3  -3   0   46.89    0.90
  -3  -3   0   47.71    1.08
  -3   3   0   48.22    1.22
   3  -3   0   47.87    0.99
   4   3   0   14.99    0.77
  -4   3   0   13.93    1.23
  -4   3   0   15.59    0.50
  -4   3   0   16.37    0.93
   4  -3   0   15.74    0.44
   4   3   0   15.03    0.90
  -4   3   0   16.22    0.44
   4   3   0   15.24    0.67
  -4  -3   0   15.36    0.62
  -4  -3   0   15.84    0.63
   4  -3   0   15.18    0.54
   4   3   0   15.40    0.38
   4   3   0   14.84    0.54
   4   3   0   16.02    0.59
  -4   3   0   15.52    0.55
   4  -3   0   13.89    0.56
  -4  -3   0   15.81    0.39
   4   3   0   16.19    0.46
  -4   3   0   16.05    0.59
  -4  -3   0   16.05    0.80
   4  -3   0   15.00    0.63
   4  -3   0   16.21    0.75
   4  -3   0   15.87    0.51
  -4  -3   0   14.71    0.62
   4   3   0   15.28    0.35
  -4   3   0   15.64    0.68
   4   3   0   15.28    0.39
  -4  -3   0   16.03    0.48
  -4  -3   0   15.73    0.47
   4  -3   0   16.51    0.90
   4  -3   0   15.90    0.47
   4   3   0   14.46    0.49
   4  -3   0   18.00    0.83
   4  -3   0   16.10    0.75
   4  -3   0   16.52    1.08
   4   3   0   15.48    0.62
  -4  -3   0   13.77    0.63
   4   3   0   15.98    0.50
   4   3   0   15.65    0.47
  -4  -3   0   16.59    1.05
   4  -3   0   16.09    0.56
  -4   3   0   16.78    1.15
  -4   3   0   15.18    0.49
  -4   3   0   15.19    0.65
  -4   3   0   15.75    0.66
   4  -3   0   15.66    0.54
   4  -3   0   14.07    0.93
  -4   3   0   15.95    0.80
  -4   3   0   16.06    0.49
  -4  -3   0   15.64    0.53
   4  -3   0   15.35    0.58
   4   3   0   14.43    0.64
  -4  -3   0   15.25    0.34
  -4  -3   0   14.40    0.39
  -4  -3   0   15.24    0.72
   4   3   0   15.09    0.35
  -4  -3   0   15.20    0.59
  -4  -3   0   14.82    0.36
   4  -3   0   15.88    1.13
  -4  -3   0   14.58    0.87
  -4  -3   0   15.56    0.46
  -4  -3   0   15.04    0.72
  -4  -3   0   14.44    1.23
  -4   3   0   14.60    0.91
  -4  -3   0   14.71    0.50
  -5   3   0   41.68    1.78
  -5   3   0   40.79    1.02
  -5  -3   0   44.15    1.44
   5   3   0   41.99    1.13
  -5  -3   0   41.18    1.15
  -5  -3   0   42.99    1.25
  -5  -3   0   43.17    1.08
   5  -3   0   42.34    1.11
   5  -3   0   45.28    1.97
   5   3   0   43.15    1.06
  -5  -3   0   41.93    0.95
   5   3   0   42.80    0.85
   5  -3   0   41.58    1.10
  -5   3   0   43.11    1.16
   5   3   0   41.85    1.49
   5   3   0   41.60    1.71
  -5  -3   0   44.39    1.31
   5  -3   0   43.79    1.49
   5   3   0   42.81    0.97
   5  -3   0   41.01    1.41
  -5  -3   0   41.98    0.85
  -5  -3   0   43.35    1.41
   5  -3   0   43.98    1.43
  -5   3   0   42.30    0.94
   5   3   0   44.97    1.09
  -5  -3   0   43.48    1.95
  -5   3   0   41.81    1.23
  -5   3   0   43.23    1.83
  -5  -3   0   42.95    0.99
   5  -3   0   41.28    2.00
  -5  -3   0   45.38    1.24
   5  -3   0   41.65    1.27
  -5   3   0   43.62    1.52
   5  -3   0   40.80    0.99
   5   3   0   42.11    1.16
   5   3   0   42.54    1.34
  -5  -3   0   42.45    1.51
  -5  -3   0   40.61    0.84
  -5  -3   0   43.34    1.66
   5   3   0   42.35    0.91
  -5  -3   0   42.19    0.91
  -5   3   0   41.07    1.31
  -5   3   0   42.34    2.46
  -5   3   0   41.65    2.02
  -5   3   0   41.03    1.28
  -5  -3   0   44.18    1.10
  -5   3   0   42.32    1.09
   5  -3   0   43.11    1.12
   5  -3   0   40.21    1.66
  -5   3   0   42.20    1.02
   5  -3   0   40.92    0.99
   5   3   0   41.03    1.28
   5   3   0   42.53    0.91
   5  -3   0   41.84    1.16
  -5  -3   0   41.98    1.35
   5  -3   0   41.36    1.11
  -5  -3   0   42.72    1.28
  -5  -3   0   45.54    2.45
  -5   3   0   43.48    1.34
  -5  -3   0   40.46    1.69
  -6   3   0   33.71    2.34
  -6   3   0   35.87    1.08
   6  -3   0   32.02    1.57
  -6  -3   0   31.87    0.98
  -6   3   0   32.64    0.99
   6  -3   0   34.21    0.87
   6   3   0   32.18    0.78
  -6   3   0   36.56    1.77
   6  -3   0   34.06    1.04
  -6   3   0   32.58    1.14
   6   3   0   31.96    1.38
  -6  -3   0   32.79    1.17
  -6  -3   0   32.86    1.28
   6  -3   0   33.34    1.01
   6   3   0   31.54    1.27
  -6  -3   0   32.15    1.40
  -6   3   0   34.78    1.39
  -6  -3   0   31.46    0.84
  -6  -3   0   30.86    1.02
   6   3   0   32.28    0.83
  -6   3   0   35.07    1.24
   6  -3   0   33.43    0.98
   6  -3   0   31.84    1.73
  -6  -3   0   32.92    1.17
   6   3   0   32.08    0.97
  -6   3   0   32.87    0.79
   6   3   0   28.43    1.27
  -6   3   0   31.29    1.84
   6  -3   0   33.96    1.91
   6   3   0   34.06    1.20
   6   3   0   32.79    1.01
   6   3   0   32.44    0.79
   6  -3   0   34.36    0.99
   6   3   0   34.87    1.67
  -6   3   0   34.07    1.73
   6   3   0   33.47    1.05
  -6  -3   0   33.65    1.39
  -6  -3   0   34.24    1.66
  -6  -3   0   34.22    2.32
  -6  -3   0   31.28    1.28
  -6   3   0   32.91    1.14
   6  -3   0   34.90    1.32
   6   3   0   32.16    0.72
   6   3   0   33.24    0.98
   6   3   0   31.05    0.72
  -6  -3   0   31.19    0.70
  -6  -3   0   33.48    1.82
  -6  -3   0   32.65    0.72
  -6  -3   0   31.79    0.95
  -6  -3   0   33.92    1.31
  -6  -3   0   32.20    1.08
  -6  -3   0   32.23    0.82
  -6   3   0   34.21    0.90
  -6  -3   0   31.09    0.74
   6  -3   0   33.95    1.18
  -6   3   0   34.36    1.25
   6  -3   0   34.77    1.38
  -6   3   0   33.92    0.89
   6  -3   0   33.34    1.27
  -6  -3   0   32.52    1.04
   6   3   0   31.44    0.99
   7   3   0    9.97    0.80
  -7   3   0   11.06    0.80
  -7  -3   0    8.62    0.46
   7   3   0    9.74    0.54
  -7  -3   0    8.71    0.33
  -7   3   0    9.63    0.53
  -7  -3   0   10.78    1.96
  -7  -3   0   10.55    0.55
   7   3   0    9.90    0.77
  -7   3   0    9.62    0.43
   7   3   0    9.61    0.78
   7  -3   0    9.85    0.53
  -7   3   0    9.20    0.63
  -7   3   0    9.54    0.67
  -7  -3   0    9.17    0.71
  -7   3   0    8.71    0.96
  -7   3   0    9.79    0.37
   7   3   0    9.12    0.54
  -7   3   0   10.35    0.45
   7  -3   0   10.03    1.36
  -7   3   0    9.16    0.60
  -7  -3   0    8.64    0.71
   7  -3   0    8.31    0.70
  -7  -3   0    7.86    0.97
  -7  -3   0    9.60    0.69
   7  -3   0    9.59    0.69
  -7  -3   0    8.58    1.25
   7   3   0    9.23    0.51
   7   3   0   10.12    0.95
  -7  -3   0    7.70    0.72
   7   3   0    8.98    0.51
  -7  -3   0    9.39    1.04
   7   3   0    9.28    0.37
  -7  -3   0    7.97    0.55
   7   3   0    8.58    0.51
  -7   3   0    9.13    0.67
  -7   3   0    8.07    1.54
   7   3   0    8.91    0.37
  -7   3   0   10.16    0.57
   7  -3   0    9.46    0.62
   7   3   0    9.15    0.40
   7   3   0    9.11    0.32
   7   3   0    9.25    0.31
  -7  -3   0    8.56    0.39
  -7  -3   0    9.60    0.64
   7  -3   0    9.19    0.52
   7  -3   0    9.80    0.50
  -7  -3   0    8.73    0.31
  -7  -3   0    8.94    0.57
  -7   3   0   12.65    1.23
  -7  -3   0    9.44    0.74
   7  -3   0    9.96    1.03
   7  -3   0    9.97    0.90
   7   3   0    8.12    0.61
  -7   3   0   10.09    1.00
  -8   3   0   63.67    1.92
   8  -3   0   66.75    2.26
  -8  -3   0   67.68    2.36
   8   3   0   64.92    2.04
   8  -3   0   67.88    3.14
  -8  -3   0   66.52    1.80
  -8   3   0   65.77    2.90
   8   3   0   65.11    1.49
  -8   3   0   66.10    3.07
  -8   3   0   65.96    1.85
  -8  -3   0   63.72    1.87
  -8   3   0   64.85    1.55
  -8  -3   0   60.98    1.97
  -8  -3   0   63.92    3.74
   8   3   0   64.77    2.35
  -8   3   0   65.58    1.42
   8   3   0   64.27    1.37
   8   3   0   63.09    1.52
   8   3   0   64.84    2.72
  -8  -3   0   65.88    1.36
   8   3   0   65.25    2.41
  -8   3   0   68.53    2.91
   8   3   0   64.30    1.77
  -8  -3   0   65.77    1.67
  -8  -3   0   62.89    2.17
   8  -3   0   62.75    1.73
   8  -3   0   64.45    1.70
   8  -3   0   61.89    2.84
  -8  -3   0   62.23    2.25
   8   3   0   66.72    1.82
  -8   3   0   66.12    2.26
  -8  -3   0   65.11    2.99
  -8  -3   0   64.20    2.73
   8  -3   0   62.47    2.11
  -8   3   0   67.43    2.15
   8  -3   0   64.96    2.17
  -8   3   0   64.73    3.90
   8  -3   0   66.03    2.00
   8  -3   0   65.51    1.77
  -8   3   0   63.83    1.55
   8  -3   0   65.77    1.53
  -8   3   0   65.28    2.08
   8  -3   0   64.12    1.69
   8   3   0   64.08    1.85
  -8  -3   0   71.93    2.23
  -8   3   0   67.94    2.05
  -8  -3   0   66.05    1.51
  -8   3   0   65.45    1.77
   8   3   0   65.53    1.48
   8  -3   0   65.30    2.65
   8   3   0   64.27    1.80
  -8  -3   0   61.21    1.93
   9   3   0   15.87    1.20
  -9  -3   0   16.27    0.51
  -9   3   0   16.66    0.65
  -9   3   0   15.55    0.80
   9  -3   0   16.75    0.63
  -9  -3   0   15.78    0.72
   9  -3   0   15.69    1.31
   9  -3   0   14.98    1.53
  -9   3   0   17.10    0.87
   9   3   0   17.61    1.00
   9  -3   0   16.07    1.04
   9   3   0   15.61    0.63
   9  -3   0   16.38    1.09
  -9   3   0   14.98    0.97
   9   3   0   14.19    1.28
   9   3   0   16.52    0.52
   9  -3   0   15.49    1.45
  -9  -3   0   15.92    1.14
   9  -3   0   15.83    0.78
   9   3   0   15.07    0.82
   9  -3   0   16.79    1.04
  -9   3   0   14.94    1.04
  -9   3   0   16.59    0.65
  -9  -3   0   12.54    2.05
   9   3   0   15.89    1.20
  -9   3   0   19.73    1.62
  -9   3   0   15.71    1.03
   9   3   0   16.60    0.86
  -9   3   0   16.44    0.90
  -9   3   0   17.55    2.53
  -9  -3   0   16.88    0.90
   9  -3   0   16.72    0.96
   9   3   0   15.54    0.59
  -9   3   0   16.03    0.98
  -9  -3   0   14.91    1.34
   9  -3   0   16.75    0.76
  -9  -3   0   18.09    1.14
  -9  -3   0   15.85    0.93
  -9  -3   0   16.57    0.62
  -9  -3   0   16.58    1.19
   9   3   0   16.60    0.85
  -9  -3   0   16.74    0.83
  -9  -3   0   15.08    1.00
  -9  -3   0   16.60    0.97
   9   3   0   16.66    0.62
   9  -3   0   17.04    0.80
  -9   3   0   18.23    1.55
   9   3   0   16.24    0.80
  -9  -3   0   16.88    1.57
  -9   3   0   17.62    1.61
   9  -3   0   16.20    0.74
  -9   3   0   16.71    0.55
  10  -3   0    0.20    0.29
 -10  -3   0    0.22    0.37
 -10   3   0    0.59    0.35
  10   3   0    0.09    0.12
  10   3   0    0.27    0.13
  10   3   0    0.58    0.24
  10  -3   0    0.19    0.18
 -10  -3   0    0.46    0.22
  10   3   0    0.26    0.21
  10   3   0    0.44    0.16
 -10   3   0    0.12    0.47
  10   3   0    0.24    0.18
  10   3   0    0.40    0.12
 -10  -3   0    0.02    0.23
 -10   3   0    0.40    0.27
 -10   3   0    0.47    0.18
  10  -3   0   -0.74    0.34
  10  -3   0    0.39    0.19
  10   3   0    0.50    0.44
  10  -3   0    0.35    0.26
 -10   3   0    0.24    0.13
 -10   3   0    0.55    0.30
  10  -3   0    0.53    0.30
 -10  -3   0    0.51    0.30
 -10   3   0    0.71    0.31
 -10   3   0   -0.53    0.40
 -10   3   0    0.90    0.53
 -10  -3   0    0.44    0.43
 -10  -3   0    0.42    0.17
 -10   3   0    0.39    0.39
 -10  -3   0   -0.02    0.23
  10   3   0    0.20    0.24
 -10   3   0   -0.17    0.23
 -10  -3   0    0.16    0.22
  10   3   0    0.25    0.31
 -10  -3   0    0.08    0.25
 -10  -3   0    0.52    0.13
 -10  -3   0    0.09    0.16
 -10   3   0    1.09    0.32
  10  -3   0    0.22    0.17
 -10   3   0    0.57    0.18
  10   3   0    0.71    0.40
  10   3   0   -0.01    0.18
  10  -3   0    0.38    0.25
 -10   3   0    0.44    0.25
 -10  -3   0    0.72    0.43
  10  -3   0    0.38    0.16
  10  -3   0    0.52    0.42
  10  -3   0    0.32    0.21
  10  -3   0    0.73    0.46
 -10  -3   0    0.19    0.28
 -10  -3   0    0.06    0.57
  11   3   0    0.12    0.14
 -11  -3   0    0.31    0.47
 -11   3   0    0.27    0.33
  11  -3   0    0.12    0.16
 -11   3   0    0.07    0.11
  11   3   0    0.34    0.14
 -11   3   0   -0.24    0.21
 -11   3   0    0.17    0.15
  11   3   0    0.29    0.44
  11  -3   0    0.02    0.21
 -11   3   0   -0.23    0.20
  11  -3   0    0.01    0.13
  11  -3   0    0.15    0.37
  11  -3   0    0.09    0.40
 -11  -3   0   -0.14    0.13
  11   3   0    0.24    0.13
  11  -3   0    0.05    0.17
 -11  -3   0    0.44    0.31
 -11   3   0    1.41    0.91
 -11   3   0   -0.43    0.47
 -11   3   0    0.04    0.20
 -11  -3   0    0.20    0.28
  11  -3   0    0.31    0.21
 -11  -3   0    0.26    0.12
 -11   3   0    0.04    0.14
 -11   3   0    0.41    0.24
  11  -3   0    0.01    0.22
 -11   3   0    0.18    0.53
  11  -3   0    0.06    0.18
  11   3   0   -0.23    0.13
  11   3   0    0.53    0.25
 -11   3   0   -0.48    0.21
 -11   3   0    0.80    0.50
  11  -3   0   -0.05    0.25
 -11  -3   0   -0.02    0.12
  11   3   0    0.98    0.47
 -11  -3   0    0.25    0.27
  11   3   0    0.04    0.19
  11  -3   0   -0.18    0.17
 -11  -3   0    0.23    0.32
  11  -3   0    0.09    0.40
 -11   3   0    0.35    0.32
 -11  -3   0   -0.22    0.22
 -11  -3   0    0.37    0.54
  11   3   0    0.63    0.26
  11   3   0    0.65    0.40
  11   3   0    0.27    0.13
 -11  -3   0    0.43    0.29
 -11  -3   0   -0.70    0.35
  11   3   0    0.25    0.25
 -11  -3   0   -0.19    0.17
 -12   3   0    2.07    0.53
 -12  -3   0    1.97    0.54
  12   3   0    2.14    0.75
  12  -3   0    1.44    0.33
  12  -3   0    2.98    0.50
  12   3   0    2.57    0.36
  12   3   0    2.64    0.52
  12   3   0    2.77    0.86
 -12  -3   0    2.27    0.40
 -12   3   0    2.30    0.35
 -12   3   0    3.30    0.69
 -12   3   0    2.34    0.80
 -12  -3   0    1.71    0.29
 -12  -3   0    1.38    1.01
 -12  -3   0    2.18    0.67
  12  -3   0    1.27    0.49
  12   3   0    3.23    0.63
 -12   3   0    1.63    0.49
  12  -3   0    3.17    0.95
  12  -3   0    2.06    0.41
  12  -3   0    2.06    0.45
 -12   3   0    4.03    1.12
 -12  -3   0    2.15    0.54
  12   3   0    2.89    0.57
  12   3   0    2.53    0.48
  12   3   0    2.69    0.38
 -12  -3   0    2.18    0.49
  12  -3   0    2.79    0.71
 -12   3   0    1.50    0.43
  12  -3   0    0.24    0.68
 -12   3   0    2.65    0.52
 -12   3   0    1.74    0.41
  12  -3   0    2.92    0.59
 -12   3   0    2.15    0.31
  12  -3   0    2.79    0.65
 -12   3   0    2.51    0.30
 -12  -3   0    2.01    0.76
  12   3   0    1.88    0.25
 -12  -3   0    1.44    0.52
  12  -3   0    2.33    0.73
 -12  -3   0    2.82    1.11
 -12  -3   0    1.27    0.46
  12  -3   0    2.21    0.32
 -13   3   0    0.07    0.15
 -13   3   0    0.39    0.33
 -13   3   0    0.32    0.52
 -13  -3   0    0.21    0.30
 -13   3   0    0.41    0.20
  13   3   0    0.07    0.15
  13  -3   0    0.24    0.22
 -13   3   0    0.26    0.31
 -13   3   0    0.21    0.32
 -13  -3   0    0.11    0.33
 -13  -3   0    0.12    0.20
 -13  -3   0    0.98    0.68
 -13   3   0    0.19    0.93
 -13  -3   0    0.24    0.87
 -13  -3   0    0.34    0.57
  13  -3   0   -0.32    0.16
  13   3   0    0.19    0.15
  13   3   0    0.15    0.32
  13   3   0    0.14    0.23
  13   3   0   -0.13    0.44
 -13   3   0    0.22    0.14
 -13   3   0    0.13    0.61
  13  -3   0    0.81    0.63
  13   3   0   -0.14    0.20
 -13  -3   0    0.16    0.19
 -13   3   0   -0.09    0.20
 -13   3   0    0.07    0.32
 -13   3   0   -0.39    0.18
  13  -3   0   -0.50    0.33
 -13  -3   0    0.29    0.32
  13   3   0    0.68    0.56
 -13   3   0    0.50    0.60
 -13   3   0   -0.33    0.19
  13  -3   0   -0.20    0.24
  13   3   0    0.59    0.32
  13  -3   0    0.00    0.49
  13  -3   0    0.17    0.27
  13  -3   0    0.41    0.21
  13   3   0    0.25    0.19
  13  -3   0    0.75    0.38
 -13  -3   0   -0.20    0.27
 -14  -3   0    1.72    0.57
 -14   3   0    1.05    0.41
 -14   3   0    0.61    0.42
 -14   3   0    1.02    0.29
 -14  -3   0    1.07    0.53
 -14   3   0    0.67    0.49
 -14  -3   0    1.12    0.53
 -14  -3   0    1.12    0.34
  14   3   0    0.72    0.34
 -14  -3   0    0.50    0.75
 -14  -3   0    1.36    0.48
 -14   3   0    0.96    0.52
  14   3   0    1.05    0.46
  14   3   0    0.76    0.29
  14  -3   0    1.73    0.59
 -14  -3   0    1.23    0.47
 -14   3   0    0.84    0.69
  14  -3   0    0.11    0.40
  14   3   0    0.73    0.40
 -14   3   0    0.68    0.39
  14  -3   0    0.66    0.31
  14  -3   0    1.34    0.29
  14  -3   0    1.24    0.37
  14   3   0    0.63    0.61
  14  -3   0    1.80    0.52
 -14   3   0    1.38    0.43
 -14   3   0    1.68    0.80
 -14  -3   0    0.86    0.26
 -14   3   0    1.11    0.24
  14  -3   0    0.94    0.47
 -14  -3   0    1.16    0.46
 -14  -3   0    0.30    0.51
  14  -3   0    1.27    0.67
  14  -3   0    1.13    0.33
  14  -3   0    0.68    0.29
 -15  -3   0   10.02    1.40
 -15  -3   0    5.38    1.33
  15  -3   0    8.11    0.60
  15   3   0    8.62    1.13
 -15   3   0    7.21    1.67
  15   3   0    9.45    0.97
  15   3   0    8.92    0.56
  15  -3   0    7.83    0.80
  15  -3   0    7.78    1.52
  15   3   0    7.16    0.62
  15  -3   0    9.64    0.82
  15  -3   0    8.98    0.95
  15   3   0    6.66    1.35
 -15   3   0    7.78    1.14
 -15  -3   0   10.37    1.45
 -15  -3   0    7.89    1.10
 -15   3   0    8.87    0.59
 -15  -3   0   11.57    1.53
 -15  -3   0    7.63    1.01
  15  -3   0    6.87    1.14
 -15  -3   0   10.29    0.98
 -15   3   0    7.88    0.55
 -15   3   0    6.94    1.08
  15  -3   0    8.79    1.26
  15   3   0    7.86    0.75
 -15   3   0    8.31    1.11
 -15   3   0    7.15    0.91
 -15   3   0    7.63    0.65
  15   3   0   10.01    1.00
 -15  -3   0   10.91    2.11
 -15   3   0    7.27    1.17
 -15  -3   0    8.01    0.77
 -15  -3   0    8.77    0.65
  15   3   0    9.83    0.72
  15  -3   0    9.27    0.76
 -15   3   0    8.72    1.76
 -16   3   0    2.11    0.62
 -16  -3   0    2.49    0.62
 -16  -3   0    1.89    0.50
  16  -3   0    1.92    0.52
 -16   3   0    1.66    0.67
 -16   3   0    1.60    0.40
 -16  -3   0    1.84    0.39
 -16  -3   0    1.77    0.59
  16   3   0    1.77    0.49
  16  -3   0    1.86    0.60
 -16   3   0    1.82    0.35
  16   3   0    1.47    0.39
 -16   3   0    1.07    0.57
 -16  -3   0    1.94    0.66
  16  -3   0    1.42    0.44
 -16  -3   0    1.31    0.69
  16   3   0    1.39    0.65
 -16  -3   0    2.79    0.82
  16   3   0    1.96    0.63
  16   3   0    1.20    0.47
  16  -3   0    2.55    0.56
  16  -3   0    2.65    0.44
  17  -3   0   -0.05    0.29
  17  -3   0    0.53    0.31
  17   3   0    0.29    0.31
 -17   3   0   -0.18    0.17
  17  -3   0    0.76    0.30
 -17  -3   0   -0.05    0.49
 -17  -3   0    0.73    0.57
  17   3   0    0.44    0.40
 -17   3   0    0.34    0.51
 -17  -3   0    0.34    0.47
 -17  -3   0    0.00    0.30
  17  -3   0    0.15    0.28
  17   3   0    0.77    0.42
 -17  -3   0    0.85    0.49
 -17   3   0    0.69    0.53
 -17  -3   0    0.21    0.27
  17  -3   0    0.56    0.34
 -17   3   0    0.28    0.26
 -17   3   0    0.18    0.46
 -17  -3   0    1.13    0.54
   0   4   0   16.24    0.40
   0  -4   0   16.95    0.99
   0  -4   0   15.67    0.36
   0  -4   0   16.09    0.61
   0  -4   0   16.62    0.92
   0   4   0   15.65    0.88
   0   4   0   15.48    0.57
   0   4   0   15.22    0.81
   0   4   0   15.54    0.43
   0   4   0   15.34    0.49
   0   4   0   15.88    0.64
   0   4   0   15.84    0.49
   0  -4   0   16.83    0.64
   0  -4   0   15.94    0.50
   0   4   0   15.64    0.36
   0  -4   0   16.14    0.47
   0  -4   0   16.33    0.40
   0   4   0   18.27    1.01
   0  -4   0   16.22    0.52
   0   4   0   15.78    0.68
   0   4   0   15.69    0.41
   0  -4   0   17.02    1.00
   0   4   0   15.25    0.50
   0  -4   0   16.16    0.44
   0  -4   0   16.81    0.85
   0  -4   0   16.78    0.71
   0  -4   0   16.92    0.42
   0  -4   0   16.10    0.40
   0   4   0   15.57    0.84
   0   4   0   15.22    0.64
   0   4   0   15.40    0.66
   0  -4   0   16.65    0.45
   0   4   0   15.54    0.63
   0  -4   0   16.41    0.50
   0   4   0   15.39    0.43
   0  -4   0   17.23    0.69
   0   4   0   15.60    0.76
   0   4   0   15.84    0.44
   0   4   0   15.90    0.52
   0   4   0   15.97    0.45
   0   4   0   15.52    0.39
   0   4   0   16.05    0.56
   0   4   0   16.48    0.57
   0  -4   0   15.32    0.50
   0  -4   0   16.06    0.65
   0  -4   0   17.46    0.71
   0   4   0   15.12    0.59
   0  -4   0   16.21    0.51
   0  -4   0   17.07    0.70
   0   4   0   14.99    0.47
   0  -4   0   15.21    0.53
   0   4   0   14.96    0.39
   0   4   0   16.97    0.80
   0  -4   0   16.18    0.51
   0   4   0   15.26    0.48
   0   4   0   15.93    0.48
   0   4   0   15.83    0.61
   0  -4   0   15.00    0.46
  -1  -4   0    9.97    0.34
   1  -4   0    9.25    0.31
   1   4   0    8.25    0.59
  -1  -4   0    9.56    0.30
   1  -4   0   10.23    0.37
   1  -4   0    9.26    0.33
  -1  -4   0    9.17    0.38
   1   4   0    9.00    0.55
  -1  -4   0    9.26    0.24
   1  -4   0    9.42    0.41
  -1  -4   0    8.95    0.30
   1   4   0    9.63    0.40
  -1   4   0    9.98    0.82
  -1  -4   0    9.98    0.40
   1   4   0    9.31    0.34
  -1   4   0    9.00    0.31
  -1   4   0    9.27    0.41
  -1   4   0   10.29    0.47
   1   4   0    9.03    0.63
  -1   4   0    9.52    0.52
  -1   4   0    9.00    0.50
  -1   4   0    9.37    0.43
  -1   4   0    9.06    0.54
  -1   4   0   10.46    0.51
  -1   4   0    9.22    0.30
  -1   4   0    9.15    0.33
  -1   4   0    9.04    0.31
  -1   4   0    9.48    0.38
   1  -4   0    9.53    0.46
  -1  -4   0    9.57    0.33
   1   4   0    9.62    0.46
  -1   4   0    9.42    0.72
  -1  -4   0    9.53    0.54
   1  -4   0    9.35    0.37
  -1  -4   0    9.60    0.41
  -1   4   0   10.06    0.70
  -1  -4   0    8.79    0.53
  -1  -4   0    8.97    0.37
   1   4   0    8.99    0.45
   1  -4   0    9.06    0.35
  -1  -4   0    9.36    0.33
  -1   4   0    9.76    0.39
  -1   4   0    9.49    0.30
   1  -4   0    9.30    0.30
   1   4   0    9.84    0.28
   1   4   0    9.52    0.39
  -1   4   0    9.19    0.28
  -1   4   0    9.17    0.27
   1   4   0    8.94    0.31
  -1   4   0    9.27    0.36
  -1  -4   0    9.00    0.26
   1  -4   0   10.03    0.40
   1   4   0    8.46    0.50
  -1  -4   0    9.14    0.29
  -1  -4   0    9.64    0.47
   1   4   0    9.57    0.38
  -1   4   0    8.69    0.25
   1   4   0    9.48    0.37
   1   4   0    9.52    0.33
   1   4   0    9.57    0.25
  -1   4   0    9.55    0.38
   1   4   0    9.28    0.33
  -1  -4   0    9.33    0.47
  -1   4   0    9.75    0.60
   1  -4   0    9.52    0.44
   1   4   0    9.25    0.39
  -1   4   0    9.18    0.30
  -1  -4   0    8.97    0.38
  -1  -4   0    9.66    0.28
  -1  -4   0    9.15    0.52
   1   4   0   10.05    0.41
  -1  -4   0    9.70    0.39
   1   4   0    9.11    0.37
   1  -4   0   10.13    0.52
  -1   4   0    9.05    0.52
   1  -4   0    9.45    0.39
   1   4   0    9.67    0.54
  -1   4   0    9.21    0.36
  -1  -4   0    9.99    0.39
   1  -4   0    9.00    0.74
  -1  -4   0    9.26    0.25
   1   4   0    9.57    0.74
   1  -4   0    9.40    0.71
   1  -4   0    9.64    0.49
   1   4   0    9.50    0.28
  -1   4   0    8.93    0.30
   1   4   0    9.32    0.26
  -1   4   0    9.47    0.32
  -1   4   0   10.12    0.36
   1  -4   0    9.27    0.35
   1   4   0    9.34    0.30
  -1  -4   0    9.03    0.53
  -1   4   0    9.29    0.50
  -1   4   0    8.46    0.41
   1  -4   0    8.30    0.62
  -1  -4   0    9.26    0.38
   1  -4   0    9.53    0.30
   1   4   0    8.89    0.33
  -1   4   0    9.34    0.31
   1  -4   0    9.46    0.29
   1  -4   0    9.39    0.26
   1   4   0    8.77    0.63
  -1   4   0    9.13    0.31
  -1  -4   0   10.09    0.50
  -1   4   0    9.60    0.74
  -1   4   0   10.10    0.75
   1   4   0    9.14    0.48
  -1   4   0    9.30    0.50
   1  -4   0    9.62    0.53
   1   4   0    9.33    0.35
   1  -4   0    9.42    0.31
   1  -4   0   10.71    0.80
   1   4   0    8.59    0.43
   1   4   0    9.34    0.52
   1   4   0    9.65    0.29
  -1  -4   0    8.00    0.62
   1  -4   0    9.70    0.32
  -1  -4   0    9.03    0.35
   1  -4   0    8.77    0.51
   1   4   0    8.86    0.33
   1   4   0    9.20    0.46
   1   4   0    9.35    0.36
   1   4   0    8.61    0.49
   1   4   0    9.38    0.24
  -1   4   0    9.55    0.51
   1   4   0    9.19    0.29
  -1   4   0    9.80    0.38
   1   4   0    8.74    0.46
   1  -4   0    9.09    0.51
  -1  -4   0    8.60    0.52
  -1  -4   0   10.72    0.77
  -2   4   0   76.73    1.55
   2   4   0   74.51    2.39
  -2  -4   0   79.20    2.18
  -2   4   0   79.55    1.42
   2  -4   0   78.89    2.01
   2  -4   0   80.15    2.00
   2   4   0   72.16    1.88
  -2   4   0   77.94    1.52
  -2  -4   0   76.02    1.61
   2   4   0   76.79    1.66
  -2   4   0   76.70    1.88
  -2   4   0   76.65    1.93
  -2   4   0   78.23    1.46
   2   4   0   77.55    1.44
  -2   4   0   76.75    1.64
   2   4   0   76.88    1.45
  -2  -4   0   75.88    1.86
   2  -4   0   80.11    2.01
  -2   4   0   78.38    2.01
   2  -4   0   76.89    1.55
  -2   4   0   76.86    1.63
  -2  -4   0   74.88    1.67
   2  -4   0   78.53    1.86
  -2   4   0   79.81    1.56
  -2  -4   0   79.04    1.77
   2   4   0   78.35    1.53
   2  -4   0   80.64    1.57
   2  -4   0   79.48    1.67
  -2   4   0   77.89    1.65
  -2  -4   0   74.18    1.50
   2   4   0   73.37    1.76
  -2   4   0   75.32    2.44
  -2   4   0   78.16    1.94
  -2   4   0   77.54    2.39
  -2  -4   0   79.70    1.62
   2   4   0   76.16    1.65
   2   4   0   77.17    1.53
  -2  -4   0   79.27    1.57
   2  -4   0   79.26    1.68
  -2   4   0   79.08    1.64
   2   4   0   73.73    1.62
   2  -4   0   80.91    2.55
  -2  -4   0   76.46    1.73
   2  -4   0   78.84    2.57
   2  -4   0   77.01    1.97
   2  -4   0   78.23    1.99
  -2   4   0   76.37    1.95
  -2   4   0   78.82    1.91
   2   4   0   77.12    1.91
  -2   4   0   77.52    1.67
  -2   4   0   77.31    2.41
  -2   4   0   77.83    1.61
  -2   4   0   77.69    1.64
   2   4   0   75.06    1.38
  -2  -4   0   78.57    1.40
   2  -4   0   78.47    2.57
  -2   4   0   77.90    1.55
   2   4   0   80.13    1.82
   2   4   0   74.48    1.90
   2   4   0   78.82    1.79
   2  -4   0   76.08    2.25
  -2   4   0   76.36    2.49
  -2   4   0   78.86    2.40
  -2  -4   0   77.60    1.99
  -2  -4   0   78.31    1.53
  -2  -4   0   72.48    2.18
   2  -4   0   77.84    1.70
  -2  -4   0   79.18    1.63
  -2   4   0   77.82    1.46
  -2   4   0   76.97    1.52
  -2  -4   0   78.86    1.67
   2   4   0   77.27    1.63
   2  -4   0   75.05    1.65
   2   4   0   72.99    1.90
   2   4   0   74.43    2.16
  -2  -4   0   76.50    1.47
   2   4   0   78.69    1.57
  -2   4   0   77.26    2.56
   2   4   0   72.06    1.71
  -2  -4   0   76.33    1.59
  -2   4   0   75.45    1.89
  -2  -4   0   77.71    2.38
  -2  -4   0   77.49    1.72
   2  -4   0   78.22    1.61
  -2   4   0   78.51    1.77
  -2  -4   0   78.84    1.91
   2   4   0   77.28    1.94
  -2   4   0   80.81    1.97
   2   4   0   74.50    1.49
   2   4   0   76.24    1.62
   2   4   0   77.44    1.65
  -2   4   0   77.30    1.53
   2  -4   0   78.26    1.59
  -2   4   0   76.33    1.56
  -2   4   0   76.65    1.61
   2   4   0   78.83    1.58
  -2   4   0   78.57    1.48
   2   4   0   75.25    1.62
  -2  -4   0   75.76    1.81
  -2  -4   0   76.34    1.91
   2   4   0   77.34    1.49
   2  -4   0   78.13    1.88
   2   4   0   75.83    2.44
  -2   4   0   79.70    1.98
  -2  -4   0   73.64    1.45
   2  -4   0   75.72    1.51
  -2   4   0   75.92    1.53
   2   4   0   84.25    2.22
   2  -4   0   79.87    1.57
  -2   4   0   75.81    1.91
  -3   4   0   24.43    0.64
  -3   4   0   25.47    1.40
  -3  -4   0   23.38    0.53
  -3  -4   0   25.37    0.74
  -3  -4   0   24.61    0.73
   3  -4   0   23.80    0.64
  -3   4   0   23.83    0.60
   3   4   0   23.63    0.65
   3  -4   0   24.28    1.01
   3  -4   0   25.07    0.77
  -3  -4   0   23.48    0.66
  -3  -4   0   24.01    1.36
  -3  -4   0   25.53    1.00
  -3   4   0   24.22    1.20
   3   4   0   23.04    0.74
   3  -4   0   22.70    1.37
   3   4   0   24.48    0.63
   3  -4   0   23.90    0.82
   3   4   0   22.26    0.74
  -3  -4   0   24.23    0.46
   3   4   0   23.67    0.67
  -3  -4   0   23.29    0.63
   3  -4   0   25.44    1.02
   3   4   0   24.04    0.78
  -3  -4   0   23.60    0.54
  -3  -4   0   23.30    0.62
   3   4   0   24.47    0.51
   3   4   0   22.43    1.00
   3   4   0   23.36    0.58
  -3  -4   0   26.74    1.24
   3   4   0   24.01    0.51
  -3   4   0   24.50    0.97
  -3   4   0   24.47    0.69
   3   4   0   22.44    1.39
   3  -4   0   24.48    0.74
  -3  -4   0   23.98    0.99
   3  -4   0   24.88    0.55
   3   4   0   22.71    1.01
  -3   4   0   26.76    1.11
  -3  -4   0   24.30    0.83
   3   4   0   24.76    0.74
   3   4   0   23.73    1.03
   3   4   0   23.30    0.45
  -3   4   0   22.61    0.86
  -3  -4   0   24.03    0.71
   3  -4   0   22.90    1.56
  -3  -4   0   23.52    0.94
   3  -4   0   26.54    1.01
  -3   4   0   23.93    0.90
   3  -4   0   24.30    0.98
  -3  -4   0   22.69    0.57
   3  -4   0   23.86    0.57
  -3   4   0   24.87    0.79
  -3  -4   0   23.24    0.80
  -3  -4   0   22.17    0.94
   3  -4   0   24.12    0.65
   3   4   0   23.82    0.64
  -3  -4   0   22.70    0.70
   3  -4   0   25.88    0.74
  -3   4   0   24.79    0.65
   3  -4   0   24.11    0.50
   3  -4   0   25.40    0.74
  -3  -4   0   23.61    0.63
  -3  -4   0   23.31    0.52
  -3   4   0   24.78    0.63
   3   4   0   23.74    0.53
   3  -4   0   24.92    1.34
  -3  -4   0   22.44    0.72
  -3   4   0   25.91    1.01
   3  -4   0   24.35    0.64
  -3   4   0   25.64    0.74
   3  -4   0   25.30    1.42
  -3   4   0   25.14    1.46
   3   4   0   24.02    0.55
   3  -4   0   23.52    0.95
  -3  -4   0   23.96    0.86
  -3   4   0   22.36    0.74
   3  -4   0   25.06    0.65
  -3   4   0   23.88    0.56
  -4   4   0   11.66    0.39
  -4   4   0   11.86    0.46
   4  -4   0   12.26    0.46
  -4  -4   0   12.53    0.62
  -4   4   0   11.86    0.84
  -4   4   0   13.12    1.23
   4  -4   0   12.25    0.34
  -4  -4   0   11.92    0.64
  -4   4   0   12.92    0.49
   4   4   0   12.06    0.52
   4   4   0   12.46    0.39
  -4  -4   0   11.94    0.78
   4   4   0   12.34    0.41
   4  -4   0   12.45    0.45
  -4  -4   0   12.09    0.26
  -4  -4   0   12.43    0.74
   4  -4   0   11.11    1.00
  -4  -4   0   12.33    0.35
   4  -4   0   13.92    1.05
   4   4   0   12.08    0.31
   4  -4   0   12.73    0.44
   4  -4   0   11.82    1.06
  -4   4   0   13.39    0.76
  -4  -4   0   12.78    0.54
  -4  -4   0   12.81    0.51
   4  -4   0   13.11    0.73
  -4   4   0   12.28    0.44
   4   4   0   11.43    0.78
   4   4   0   11.94    0.39
   4   4   0   12.14    0.34
   4   4   0   11.08    0.55
  -4   4   0   11.90    0.41
   4   4   0   12.34    0.48
   4  -4   0   12.34    0.38
   4   4   0   12.05    0.28
  -4  -4   0   12.81    1.15
   4   4   0   12.68    0.55
  -4  -4   0   12.58    0.43
  -4   4   0   13.34    0.83
   4   4   0   12.34    0.31
   4  -4   0   12.75    0.52
   4   4   0   12.81    0.75
  -4  -4   0   12.80    0.56
   4   4   0   12.46    0.45
  -4  -4   0   11.45    0.45
   4  -4   0   11.57    0.74
   4  -4   0   12.36    0.74
   4  -4   0   13.47    0.73
   4  -4   0   12.91    0.55
   4   4   0   11.90    0.51
  -4   4   0   13.01    0.66
  -4   4   0   12.07    0.48
  -4   4   0   12.45    0.60
  -4  -4   0   12.87    0.72
   4  -4   0   12.30    0.51
   4  -4   0   12.39    0.55
  -4   4   0   12.89    0.58
   4  -4   0   13.08    0.77
  -4   4   0   13.94    1.10
  -4  -4   0   12.70    0.94
   5   4   0  139.32    2.72
  -5  -4   0  136.99    4.67
  -5  -4   0  136.17    2.96
  -5   4   0  140.73    3.16
   5  -4   0  143.76    3.68
   5  -4   0  145.94    4.24
  -5  -4   0  134.29    2.74
   5  -4   0  142.59    3.42
   5  -4   0  146.32    3.01
  -5  -4   0  137.53    2.70
   5   4   0  139.46    3.07
   5   4   0  139.88    3.11
  -5   4   0  138.70    2.80
  -5  -4   0  140.30    3.16
  -5  -4   0  144.33    4.09
  -5   4   0  150.48    2.94
   5   4   0  144.02    3.00
  -5  -4   0  138.61    2.55
  -5  -4   0  133.68    3.11
  -5  -4   0  136.89    2.56
   5  -4   0  144.40    2.95
  -5   4   0  148.58    3.17
  -5  -4   0  132.12    3.03
   5  -4   0  139.28    2.66
  -5  -4   0  133.20    2.98
  -5  -4   0  138.61    3.27
   5  -4   0  154.09    4.52
   5   4   0  145.53    3.50
   5  -4   0  141.82    2.77
   5   4   0  141.51    2.56
   5   4   0  137.51    2.77
  -5   4   0  140.66    2.69
   5   4   0  135.17    2.54
  -5  -4   0  142.88    3.72
   5   4   0  141.26    3.77
  -5   4   0  143.53    2.99
   5  -4   0  144.13    3.39
  -5  -4   0  136.77    3.44
   5   4   0  139.79    2.62
   5   4   0  142.56    3.13
   5   4   0  142.21    2.76
  -5   4   0  141.59    4.35
   5   4   0  136.96    2.59
  -5   4   0  141.11    2.79
   5  -4   0  148.21    3.09
  -5  -4   0  140.24    3.38
   5  -4   0  145.55    3.51
  -5   4   0  148.43    4.99
  -5   4   0  142.57    3.49
  -5   4   0  145.45    3.82
  -5   4   0  140.16    3.20
   5  -4   0  142.82    2.88
   5   4   0  139.84    2.90
   5  -4   0  139.51    2.76
   5  -4   0  141.10    2.92
  -5   4   0  140.08    2.81
  -5  -4   0  138.79    2.79
   5   4   0  142.05    2.82
  -5   4   0  144.61    3.91
  -6  -4   0   39.79    1.30
   6   4   0   40.71    1.10
  -6  -4   0   38.70    1.57
   6  -4   0   41.17    2.09
  -6   4   0   40.45    1.40
  -6  -4   0   41.03    1.03
   6  -4   0   40.49    1.53
   6  -4   0   40.68    1.03
  -6  -4   0   38.41    1.11
  -6  -4   0   40.63    1.36
  -6  -4   0   41.75    2.53
   6   4   0   42.43    1.41
   6   4   0   40.83    1.17
  -6  -4   0   39.70    0.96
  -6  -4   0   41.42    1.49
   6   4   0   39.72    1.20
   6   4   0   40.91    0.99
   6   4   0   39.90    0.84
   6   4   0   39.38    1.09
  -6  -4   0   40.96    1.26
  -6   4   0   38.41    1.17
   6  -4   0   39.52    2.20
   6   4   0   41.07    0.84
   6   4   0   40.68    0.90
  -6  -4   0   39.42    1.32
  -6   4   0   38.12    2.64
  -6   4   0   41.72    1.62
  -6   4   0   39.22    1.37
  -6  -4   0   39.06    1.18
   6  -4   0   40.44    1.51
   6   4   0   40.62    1.42
  -6  -4   0   40.66    1.16
  -6  -4   0   39.92    2.03
  -6   4   0   41.35    1.97
   6  -4   0   40.89    1.17
  -6  -4   0   40.92    0.81
  -6  -4   0   39.46    0.84
  -6   4   0   41.50    1.06
  -6   4   0   40.84    1.11
  -6  -4   0   38.09    1.49
   6  -4   0   39.77    1.16
   6  -4   0   39.96    1.21
   6   4   0   41.03    1.36
  -6   4   0   40.67    2.22
   6  -4   0   40.82    1.59
   6   4   0   42.17    1.87
   6   4   0   42.05    1.61
  -6   4   0   41.22    1.27
  -6  -4   0   39.70    1.79
   6   4   0   41.92    0.91
  -6  -4   0   42.66    1.51
  -6  -4   0   39.24    0.83
  -6  -4   0   40.69    1.04
   6   4   0   40.43    1.07
  -6   4   0   37.79    1.84
   7  -4   0    8.09    0.48
  -7   4   0    8.45    1.23
   7   4   0    7.81    0.45
  -7   4   0    6.29    0.58
   7   4   0    8.63    0.47
  -7  -4   0    8.62    0.69
   7  -4   0    9.02    1.26
  -7  -4   0    8.62    0.59
   7  -4   0    8.10    0.40
  -7   4   0    8.23    0.92
  -7  -4   0    7.82    0.84
  -7   4   0    6.39    1.39
  -7  -4   0    8.01    0.39
  -7  -4   0    7.57    0.28
  -7  -4   0    8.10    0.46
  -7   4   0    6.79    0.45
   7  -4   0    8.88    0.85
   7   4   0    7.96    0.64
   7  -4   0    7.73    0.47
   7   4   0    7.70    0.49
   7  -4   0    7.31    0.55
  -7   4   0    7.22    0.59
  -7   4   0    8.18    0.34
  -7  -4   0    7.07    0.52
  -7  -4   0    8.45    0.69
  -7  -4   0    8.08    0.62
   7   4   0    7.80    0.44
   7  -4   0    8.02    0.80
   7  -4   0    7.15    0.65
   7  -4   0    7.91    0.65
  -7  -4   0    8.95    1.21
   7   4   0    7.23    0.26
   7  -4   0    7.38    0.55
  -7   4   0    7.70    0.51
   7  -4   0    7.78    0.46
  -7  -4   0    9.29    1.57
   7  -4   0    7.02    1.29
  -7   4   0    7.65    0.40
  -7   4   0    7.60    0.39
   7   4   0    6.43    0.61
   7   4   0    8.57    0.63
   7   4   0    7.91    0.28
  -7   4   0    7.82    0.57
  -7  -4   0    7.61    0.58
   7   4   0    8.27    0.37
  -7  -4   0    7.49    0.25
  -7  -4   0    7.20    0.48
   7   4   0    7.36    0.32
  -7   4   0    7.71    0.71
   7   4   0    7.55    0.32
  -7  -4   0    7.34    0.70
   7   4   0    7.11    0.67
  -7   4   0    8.18    0.57
  -7  -4   0    6.71    0.73
  -7  -4   0    7.99    0.43
   7   4   0    9.06    0.91
   7   4   0    7.77    0.50
  -7   4   0    7.92    1.09
  -8   4   0   56.16    1.59
  -8   4   0   57.46    3.67
   8  -4   0   55.75    1.65
   8   4   0   60.71    1.94
  -8  -4   0   57.47    1.19
  -8   4   0   59.41    1.85
   8  -4   0   59.01    1.62
  -8   4   0   56.89    1.93
   8   4   0   57.45    1.41
   8  -4   0   58.29    1.62
   8  -4   0   58.36    2.16
  -8   4   0   57.20    1.46
   8   4   0   58.12    2.10
  -8   4   0   59.38    1.32
   8   4   0   56.73    1.78
  -8  -4   0   60.26    1.87
  -8  -4   0   55.28    3.43
  -8   4   0   55.37    2.13
   8  -4   0   57.39    1.83
   8   4   0   61.91    2.29
   8   4   0   58.44    1.40
   8  -4   0   59.86    2.49
   8  -4   0   58.70    2.08
  -8  -4   0   58.92    2.20
  -8   4   0   55.28    2.91
  -8   4   0   54.29    1.80
   8   4   0   58.26    1.71
   8  -4   0   59.25    2.12
  -8  -4   0   56.48    1.97
  -8  -4   0   57.53    1.42
  -8  -4   0   58.61    1.55
   8   4   0   58.20    1.34
   8  -4   0   59.53    3.00
  -8   4   0   59.64    1.45
  -8   4   0   57.60    2.71
  -8  -4   0   58.90    1.76
   8  -4   0   61.00    1.63
  -8  -4   0   58.47    1.59
   8   4   0   60.39    2.62
  -8  -4   0   55.28    2.02
  -8  -4   0   56.81    2.51
   8  -4   0   61.02    1.45
  -8   4   0   57.40    1.68
  -8  -4   0   58.70    2.83
   8  -4   0   57.03    2.82
  -8   4   0   57.63    2.67
   8   4   0   61.02    1.68
  -8  -4   0   58.29    2.08
   8   4   0   57.80    1.30
  -8   4   0   55.94    1.94
  -8  -4   0   54.51    1.82
   8   4   0   60.05    1.63
  -9  -4   0    1.08    0.81
   9   4   0    1.35    0.30
   9  -4   0    1.74    0.52
  -9   4   0    1.84    0.91
   9  -4   0    1.32    0.41
   9   4   0    1.66    0.22
  -9   4   0    1.51    0.39
   9   4   0    1.57    0.16
   9  -4   0    0.83    0.19
  -9  -4   0    2.12    0.31
   9  -4   0    1.47    0.30
   9   4   0    1.86    0.36
  -9   4   0    1.48    0.24
   9  -4   0    1.62    0.65
   9  -4   0    1.07    0.25
   9   4   0    1.08    0.27
   9  -4   0    0.98    0.36
  -9  -4   0    1.63    0.65
   9   4   0    1.46    0.21
  -9   4   0    2.12    0.28
  -9  -4   0    1.89    0.36
   9   4   0    2.14    0.54
  -9  -4   0    1.87    0.32
  -9  -4   0    1.76    0.45
   9   4   0    1.96    0.50
   9  -4   0    1.50    0.36
  -9   4   0    1.28    0.27
  -9   4   0    1.29    0.33
  -9   4   0    1.09    0.50
   9  -4   0    1.24    0.38
  -9  -4   0    1.88    0.27
   9  -4   0    1.79    0.66
  -9   4   0    1.60    0.44
   9  -4   0    1.40    0.29
  -9  -4   0    1.93    0.16
   9   4   0    1.50    0.38
  -9   4   0    1.33    0.19
   9   4   0    2.05    0.36
  -9  -4   0    1.49    0.41
  -9  -4   0    1.73    0.46
   9  -4   0    2.42    0.35
  -9   4   0    1.59    0.38
  -9  -4   0    1.43    0.37
  -9  -4   0    1.29    0.37
  -9   4   0    2.04    0.41
  -9   4   0    0.97    0.56
  -9  -4   0    1.75    0.58
   9   4   0    1.78    0.26
  -9  -4   0    2.20    0.54
   9   4   0    1.32    0.53
  -9   4   0    1.87    0.47
  -9   4   0    0.25    0.47
 -10   4   0   16.82    1.77
  10  -4   0   18.22    1.49
 -10   4   0   16.82    1.64
  10  -4   0   17.76    1.69
 -10  -4   0   16.65    2.60
  10   4   0   17.12    0.65
 -10   4   0   11.88    2.29
 -10  -4   0   16.19    1.22
  10  -4   0   17.16    0.84
  10   4   0   15.55    1.01
  10  -4   0   16.19    0.85
 -10  -4   0   16.02    1.67
 -10  -4   0   16.75    0.82
  10   4   0   17.45    0.95
  10  -4   0   15.05    0.67
 -10  -4   0   15.84    1.00
 -10  -4   0   17.64    1.20
  10  -4   0   16.12    0.82
 -10  -4   0   18.03    1.06
 -10   4   0   16.06    0.59
  10   4   0   15.02    1.40
 -10   4   0   16.39    1.57
 -10  -4   0   16.80    0.82
 -10   4   0   17.60    1.12
  10  -4   0   14.76    1.63
 -10   4   0   14.71    0.67
 -10  -4   0   17.20    1.18
  10  -4   0   16.21    1.18
  10  -4   0   15.63    0.98
  10   4   0   17.17    0.88
 -10  -4   0   17.52    1.20
  10   4   0   17.20    0.90
 -10  -4   0   15.77    0.93
  10  -4   0   15.66    1.12
 -10   4   0   15.65    1.18
 -10   4   0   15.92    1.01
 -10  -4   0   17.27    0.70
 -10  -4   0   16.34    0.50
  10   4   0   16.32    0.64
 -10   4   0   15.67    0.84
  10   4   0   15.40    0.66
  10   4   0   16.88    0.55
  10   4   0   17.51    0.88
  10   4   0   18.48    1.38
 -10   4   0   16.84    0.98
 -10   4   0   17.38    0.94
  10  -4   0   17.20    1.19
 -10  -4   0   14.46    1.41
 -10   4   0   15.83    1.11
  10  -4   0   15.73    0.82
  10   4   0   15.39    1.23
 -10   4   0   16.37    0.69
  11   4   0   11.61    0.84
  11   4   0   10.88    0.77
  11   4   0   10.57    0.54
  11  -4   0   11.44    0.71
  11  -4   0   10.11    0.69
  11   4   0   11.99    0.93
 -11  -4   0   12.06    1.03
  11  -4   0   13.82    2.00
 -11   4   0   11.09    0.96
  11  -4   0   10.85    0.73
 -11  -4   0    8.93    1.51
 -11  -4   0   10.58    0.98
 -11   4   0   13.81    2.74
  11   4   0   12.15    1.35
 -11   4   0   11.82    1.72
  11  -4   0   11.36    0.72
 -11   4   0   11.57    1.73
  11   4   0   10.52    1.39
 -11  -4   0   10.18    0.87
 -11   4   0   14.64    1.01
 -11   4   0   11.33    1.73
  11  -4   0   11.95    0.60
 -11   4   0   11.49    0.98
 -11   4   0   10.85    0.50
 -11  -4   0   11.13    0.81
 -11   4   0   12.28    0.90
 -11  -4   0   10.32    0.68
 -11   4   0   10.74    0.60
  11  -4   0    9.45    1.29
 -11  -4   0   11.22    2.28
 -11  -4   0   11.93    0.60
 -11  -4   0   10.60    1.52
 -11   4   0   11.61    0.60
 -11  -4   0   12.19    0.93
  11  -4   0   12.03    1.03
  11  -4   0   11.81    1.03
  11   4   0   11.19    0.60
  11  -4   0   12.19    0.89
  11  -4   0   10.95    1.04
 -11   4   0   10.89    0.75
  11   4   0   10.98    0.47
  11  -4   0    8.12    1.53
  11   4   0   10.91    0.75
 -11  -4   0   10.26    1.06
 -11   4   0   12.39    1.08
 -11   4   0   10.45    0.78
 -12  -4   0   11.02    1.68
 -12   4   0    8.69    1.57
 -12   4   0   10.57    1.03
  12  -4   0   10.14    1.39
  12  -4   0   10.89    0.75
 -12  -4   0    5.95    1.93
  12   4   0   11.08    0.88
 -12  -4   0   10.73    0.93
  12  -4   0   10.64    0.87
  12   4   0   12.55    1.35
 -12   4   0   10.83    1.70
 -12   4   0   10.29    0.86
  12   4   0   11.10    0.84
  12  -4   0    9.79    0.58
 -12   4   0    9.54    2.20
  12  -4   0    9.26    0.81
  12   4   0   11.29    1.65
  12  -4   0   11.50    1.87
  12  -4   0    9.12    0.68
 -12   4   0   10.98    0.62
 -12   4   0   10.00    0.97
 -12   4   0   10.63    0.76
 -12   4   0   10.34    0.59
  12  -4   0   10.51    0.71
 -12  -4   0   10.03    0.60
  12   4   0   10.25    0.78
 -12   4   0   11.20    0.84
 -12   4   0   11.11    0.93
  12   4   0    9.76    0.56
  12   4   0   11.83    1.00
 -12  -4   0    9.48    0.70
 -12  -4   0   11.07    1.11
 -12  -4   0   10.14    1.72
 -12   4   0   10.83    1.03
 -12  -4   0   11.48    1.09
 -12  -4   0   11.14    0.91
 -12  -4   0    9.36    1.25
  12  -4   0    9.20    1.00
 -12   4   0   10.91    0.51
  12  -4   0    9.71    1.00
  12   4   0   11.42    0.50
  12  -4   0   10.28    2.04
  12  -4   0    7.95    1.26
  12   4   0   11.29    0.64
 -12  -4   0    9.57    0.90
 -12   4   0    7.86    1.41
 -13  -4   0    3.25    0.72
 -13  -4   0    4.87    1.19
 -13   4   0    2.24    1.42
 -13   4   0    3.26    0.33
 -13  -4   0    2.28    0.58
 -13  -4   0    2.61    1.10
 -13   4   0    3.90    0.80
  13   4   0    3.72    0.44
  13   4   0    2.51    0.49
 -13  -4   0    3.21    0.40
 -13  -4   0    2.84    0.46
 -13   4   0    4.22    1.20
  13  -4   0    3.31    0.50
 -13  -4   0    3.04    0.60
  13  -4   0    4.02    0.67
 -13   4   0    1.87    0.92
 -13   4   0    3.22    0.63
 -13  -4   0    2.75    0.72
  13  -4   0    2.71    0.85
 -13  -4   0    2.93    0.61
  13   4   0    4.14    1.02
  13   4   0    3.48    0.32
  13  -4   0    3.43    0.44
  13   4   0    3.46    0.45
  13  -4   0    3.00    0.49
 -13   4   0    3.75    0.46
 -13   4   0    2.73    0.64
 -13   4   0    3.44    0.72
  13  -4   0    4.18    0.56
  13  -4   0    1.97    0.57
  13   4   0    2.86    0.61
 -13  -4   0    4.19    0.84
  13  -4   0    3.01    0.70
  13   4   0    3.40    0.95
  13   4   0    3.48    0.64
 -13   4   0    1.62    0.86
  13  -4   0    4.30    1.16
  13  -4   0    3.55    0.52
  13  -4   0    3.19    1.07
 -13   4   0    4.14    0.42
 -13   4   0    3.64    0.62
  13   4   0    3.24    0.61
 -13   4   0    3.96    0.70
 -13  -4   0    6.55    1.95
 -13   4   0    2.70    0.50
  13  -4   0    3.05    0.68
 -14  -4   0    1.91    0.56
  14   4   0    1.69    0.76
 -14  -4   0    0.50    0.68
 -14   4   0    0.84    0.49
 -14  -4   0    1.44    0.47
 -14   4   0    1.73    0.49
  14  -4   0    1.35    0.46
  14  -4   0    1.43    0.36
  14  -4   0    2.03    0.56
  14   4   0    1.49    0.51
 -14   4   0    1.34    0.31
 -14  -4   0    0.83    0.47
 -14   4   0    1.29    0.31
 -14   4   0    0.54    0.46
  14  -4   0    1.25    0.38
 -14   4   0    1.28    0.24
 -14  -4   0    0.68    0.33
 -14   4   0    1.07    0.44
 -14   4   0    1.46    0.84
  14  -4   0    1.45    0.31
  14  -4   0    0.68    0.54
 -14  -4   0    0.88    0.38
 -14  -4   0    1.59    0.62
 -14   4   0    2.05    0.66
  14   4   0    1.08    0.30
 -14  -4   0    0.68    0.28
  14  -4   0    1.51    0.58
 -14  -4   0    0.03    0.49
  14   4   0    1.36    0.37
 -14  -4   0    0.64    0.57
  14   4   0    1.67    0.67
  14  -4   0    1.11    0.54
  14   4   0    1.83    0.53
 -14   4   0    0.57    0.71
  14  -4   0    1.12    0.38
  14  -4   0    1.78    0.39
  15  -4   0    1.14    0.47
 -15  -4   0    0.94    0.47
 -15   4   0    1.35    0.32
 -15   4   0    1.28    0.33
 -15   4   0    0.88    0.84
  15  -4   0    1.02    0.32
  15   4   0    1.10    0.36
 -15  -4   0    0.31    0.62
  15   4   0    1.39    0.49
 -15   4   0    1.55    0.56
  15  -4   0    1.46    0.42
  15   4   0    0.82    0.44
  15  -4   0    1.97    0.47
  15  -4   0    1.27    0.41
 -15  -4   0    2.14    0.64
  15   4   0    2.16    0.51
 -15  -4   0    0.08    0.37
 -15  -4   0    0.90    0.30
 -15  -4   0    0.99    0.56
 -15  -4   0    1.72    0.43
  15  -4   0    1.69    0.75
 -15  -4   0    1.11    0.44
 -15   4   0    0.85    0.26
  15  -4   0    1.14    0.58
  15  -4   0    1.49    0.65
 -15   4   0    1.03    0.52
  15   4   0    1.05    0.26
 -15   4   0    0.46    0.42
 -15   4   0    0.87    0.47
  15   4   0    0.74    0.47
  15   4   0    0.86    0.30
 -15   4   0    1.36    0.85
 -15  -4   0    0.81    0.46
  15   4   0    0.73    0.69
 -15  -4   0    0.02    0.64
 -15   4   0    0.72    0.42
  16  -4   0    0.03    0.20
  16  -4   0    0.56    0.36
 -16   4   0    0.21    0.23
  16   4   0   -0.14    0.24
  16  -4   0    0.51    0.26
 -16  -4   0    0.37    0.45
  16   4   0    0.32    0.29
 -16  -4   0    0.69    0.36
 -16  -4   0    0.15    0.25
  16  -4   0    0.77    0.43
 -16  -4   0   -0.03    0.38
 -16   4   0    0.56    0.43
 -16   4   0    1.55    0.65
 -16  -4   0    0.01    0.37
 -16  -4   0    0.40    0.48
 -16  -4   0    0.49    0.50
  16   4   0    0.44    0.39
 -16   4   0    0.59    0.23
  16  -4   0    0.75    0.36
 -16   4   0    1.52    0.65
 -17  -4   0   -0.23    0.21
  17   4   0   -0.22    0.34
  17  -4   0    0.04    0.36
  17  -4   0    0.00    0.31
  17  -4   0   -0.11    0.26
  17   4   0    0.35    0.29
 -17  -4   0    0.13    0.36
 -17  -4   0   -0.07    0.40
  17  -4   0    0.13    0.25
 -17  -4   0   -0.11    0.28
  17  -4   0    0.06    0.27
 -17   4   0   -0.16    0.42
 -17   4   0   -0.56    0.32
 -17  -4   0    0.18    0.48
 -17   4   0    0.35    0.29
 -17  -4   0   -0.41    0.30
 -17   4   0   -0.44    0.30
 -17  -4   0   -0.57    0.38
 -17   4   0   -0.25    0.20
  17   4   0    0.31    0.35
   0  -5   0    0.03    0.08
   0   5   0   -0.22    0.08
   0   5   0   -0.01    0.07
   0   5   0   -0.09    0.04
   0  -5   0   -0.01    0.06
   0   5   0    0.09    0.10
   0  -5   0   -0.02    0.05
   0  -5   0    0.12    0.11
   0  -5   0   -0.08    0.10
   0   5   0    0.04    0.06
   0  -5   0    0.10    0.08
   0   5   0    0.22    0.15
   0   5   0    0.09    0.09
   0   5   0    0.01    0.06
   0   5   0    0.06    0.08
   0   5   0   -0.02    0.05
   0  -5   0   -0.11    0.11
   0   5   0    0.03    0.05
   0  -5   0    0.05    0.08
   0   5   0    0.01    0.03
   0  -5   0   -0.10    0.09
   0   5   0   -0.03    0.07
   0  -5   0    0.11    0.11
   0   5   0   -0.17    0.10
   0   5   0   -0.08    0.12
   0  -5   0    0.04    0.07
   0   5   0   -0.01    0.06
   0   5   0   -0.04    0.07
   0   5   0    0.01    0.09
   0   5   0    0.17    0.13
   0  -5   0   -0.03    0.08
   0  -5   0    0.05    0.05
   0  -5   0    0.03    0.08
   0   5   0    0.05    0.04
   0   5   0   -0.02    0.07
   0  -5   0    0.07    0.14
   0  -5   0    0.14    0.15
   0  -5   0   -0.15    0.17
   0  -5   0    0.03    0.04
   0   5   0   -0.06    0.08
   0  -5   0   -0.03    0.06
   0  -5   0    0.17    0.11
   0   5   0    0.07    0.09
   0  -5   0    0.04    0.08
   0   5   0   -0.10    0.07
   0   5   0   -0.13    0.17
   0  -5   0    0.03    0.10
   0  -5   0    0.02    0.06
   0  -5   0   -0.18    0.09
   0   5   0    0.04    0.05
   0  -5   0    0.23    0.17
   0  -5   0   -0.06    0.19
   0   5   0    0.06    0.17
   0   5   0    0.11    0.12
  -1  -5   0   19.90    1.05
   1  -5   0   19.00    0.59
  -1   5   0   19.11    0.63
  -1  -5   0   19.36    0.86
  -1   5   0   19.13    0.77
   1   5   0   18.21    0.83
  -1  -5   0   18.98    0.74
  -1   5   0   18.89    0.80
   1   5   0   19.36    0.49
   1   5   0   18.99    0.66
  -1  -5   0   19.28    0.83
   1   5   0   19.99    0.75
   1  -5   0   19.48    0.46
  -1   5   0   19.54    0.62
   1  -5   0   18.99    0.52
  -1   5   0   19.84    0.70
  -1   5   0   20.10    0.62
  -1   5   0   18.49    0.76
  -1   5   0   18.15    0.58
  -1   5   0   18.70    0.81
   1  -5   0   19.89    0.85
   1  -5   0   20.10    0.64
  -1   5   0   19.95    0.58
   1   5   0   19.00    0.45
   1   5   0   17.48    0.79
   1  -5   0   19.76    0.55
   1   5   0   19.40    0.87
   1   5   0   20.71    1.05
   1   5   0   19.32    1.19
   1   5   0   19.04    1.03
   1   5   0   17.81    0.86
  -1  -5   0   19.64    0.52
   1  -5   0   17.73    0.77
   1  -5   0   20.20    0.86
   1   5   0   18.67    0.59
   1   5   0   19.47    0.64
  -1   5   0   18.84    0.68
  -1   5   0   19.08    0.81
  -1   5   0   19.80    0.51
   1  -5   0   19.79    0.54
  -1  -5   0   19.61    0.57
   1  -5   0   19.62    0.57
  -1  -5   0   19.25    0.62
   1  -5   0   18.64    0.79
  -1   5   0   19.13    1.13
  -1  -5   0   20.16    0.56
   1   5   0   19.26    0.75
   1   5   0   17.90    0.60
   1   5   0   18.62    0.51
   1  -5   0   19.50    0.63
   1  -5   0   18.98    0.51
  -1  -5   0   18.90    0.74
  -1   5   0   18.47    0.52
  -1  -5   0   19.82    0.86
   1   5   0   18.00    0.62
   1   5   0   18.62    0.79
  -1  -5   0   19.25    0.63
  -1  -5   0   18.55    1.01
  -1   5   0   19.34    0.53
   1   5   0   18.60    0.67
   1   5   0   18.68    0.74
  -1  -5   0   19.46    0.63
   1   5   0   18.46    0.60
   1  -5   0   18.89    0.55
   1   5   0   19.37    0.53
   1   5   0   19.52    0.56
   1  -5   0   19.69    0.66
   1   5   0   18.15    0.52
   1   5   0   18.81    0.46
   1   5   0   18.03    0.56
   1   5   0   18.58    0.52
  -1  -5   0   18.77    0.88
   1  -5   0   20.25    0.67
  -1  -5   0   18.89    0.74
  -1  -5   0   19.32    0.65
  -1  -5   0   19.42    0.45
  -1  -5   0   20.24    0.64
  -1   5   0   18.96    0.52
  -1  -5   0   19.18    0.63
   1  -5   0   19.99    0.50
   1   5   0   18.73    0.87
   1   5   0   18.56    0.50
   1   5   0   19.08    0.46
   1   5   0   19.36    0.74
   1  -5   0   19.98    0.73
  -1   5   0   19.70    1.09
   1   5   0   18.66    0.64
  -1   5   0   18.19    1.13
  -1   5   0   18.25    0.53
  -1   5   0   18.65    0.47
   1  -5   0   19.42    1.17
   1  -5   0   20.15    1.23
   1  -5   0   20.62    1.06
  -1   5   0   18.93    1.15
   1   5   0   18.67    0.54
  -1  -5   0   19.51    0.44
   1  -5   0   19.23    0.51
  -1   5   0   19.22    0.53
  -1   5   0   18.36    0.81
   1  -5   0   20.18    0.88
   1  -5   0   19.59    0.75
   1  -5   0   19.34    0.48
   1   5   0   17.41    0.98
   1   5   0   20.17    0.65
  -1   5   0   19.05    0.61
  -1  -5   0   19.00    0.55
  -1  -5   0   18.83    0.59
  -1  -5   0   19.63    0.80
  -1  -5   0   18.96    0.53
   1   5   0   18.31    0.63
  -1  -5   0   19.45    0.49
  -1  -5   0   20.87    1.20
   1  -5   0   20.45    1.15
  -1   5   0   19.21    0.83
   1   5   0   19.11    0.74
  -1   5   0   20.20    0.95
   1   5   0   20.19    0.58
  -1   5   0   18.89    0.61
  -1   5   0   18.84    1.05
  -2  -5   0   32.07    0.95
  -2  -5   0   31.71    1.05
  -2   5   0   32.30    0.76
   2   5   0   31.39    1.30
  -2   5   0   32.17    0.87
  -2   5   0   31.97    1.10
   2  -5   0   33.06    0.74
   2   5   0   32.14    0.84
   2  -5   0   32.41    0.92
  -2   5   0   31.72    0.76
   2   5   0   31.76    1.08
   2  -5   0   33.02    0.80
  -2  -5   0   32.67    0.74
   2   5   0   32.67    0.74
   2   5   0   31.97    0.63
   2  -5   0   29.90    1.30
   2  -5   0   31.15    1.05
   2  -5   0   31.78    1.18
   2  -5   0   34.61    1.22
   2   5   0   32.35    0.82
   2   5   0   31.65    0.83
   2  -5   0   32.54    0.74
  -2  -5   0   31.91    0.73
   2  -5   0   30.99    0.74
   2  -5   0   32.94    0.82
   2   5   0   32.44    1.07
  -2  -5   0   32.95    0.83
   2  -5   0   31.83    0.79
  -2  -5   0   31.57    0.69
   2   5   0   31.18    0.91
   2   5   0   31.35    0.98
  -2  -5   0   32.45    1.28
  -2  -5   0   32.54    0.83
  -2  -5   0   32.83    0.91
  -2   5   0   32.10    1.10
  -2   5   0   32.50    0.94
  -2   5   0   31.65    1.14
   2   5   0   31.48    0.79
  -2   5   0   32.66    1.14
   2   5   0   32.01    0.98
   2   5   0   32.31    1.02
   2   5   0   28.69    1.05
   2   5   0   30.94    0.78
  -2   5   0   31.22    0.77
  -2   5   0   33.86    0.86
   2   5   0   30.83    0.83
  -2  -5   0   31.86    0.95
  -2   5   0   32.13    0.77
  -2   5   0   31.27    0.72
   2   5   0   32.13    0.76
   2  -5   0   33.06    0.88
  -2   5   0   31.53    1.02
  -2   5   0   30.25    0.84
   2  -5   0   30.38    1.59
   2  -5   0   34.78    1.68
   2   5   0   30.71    1.28
   2  -5   0   30.85    0.99
   2   5   0   31.79    0.68
  -2  -5   0   30.72    0.75
  -2  -5   0   31.22    1.09
   2   5   0   31.16    0.84
  -2  -5   0   35.04    1.23
   2  -5   0   31.65    0.82
  -2  -5   0   33.22    0.82
  -2   5   0   32.78    0.69
   2  -5   0   32.00    0.90
   2  -5   0   32.14    0.72
   2  -5   0   31.68    0.66
  -2  -5   0   31.67    0.93
   2   5   0   30.96    0.68
   2   5   0   31.59    0.83
   2  -5   0   33.32    0.69
  -2  -5   0   31.84    1.13
  -2  -5   0   33.12    1.49
   2   5   0   33.47    1.37
   2   5   0   31.93    0.74
  -2  -5   0   32.67    0.64
   2   5   0   32.62    1.49
  -2  -5   0   30.80    1.02
   2   5   0   33.27    0.91
  -2   5   0   32.89    0.65
   2   5   0   31.26    1.07
  -2   5   0   31.06    0.83
   2   5   0   32.57    0.75
   2  -5   0   32.05    0.92
   2  -5   0   32.21    1.62
  -2   5   0   31.05    0.71
   2  -5   0   32.91    0.80
  -2  -5   0   32.93    0.83
  -2  -5   0   31.07    0.87
   2   5   0   32.50    0.71
  -2   5   0   29.92    1.06
  -2   5   0   32.56    1.52
   2  -5   0   33.35    1.19
  -2   5   0   32.06    0.69
   2  -5   0   32.00    1.19
  -2  -5   0   32.05    0.80
  -2   5   0   31.93    0.80
  -2   5   0   31.88    1.46
   2   5   0   30.34    0.96
  -2   5   0   31.87    0.79
  -2   5   0   32.47    1.54
   2  -5   0   33.43    1.05
  -2  -5   0   34.34    1.11
   3   5   0    4.69    0.28
  -3  -5   0    4.23    0.27
   3   5   0    4.91    0.36
  -3   5   0    4.63    0.28
   3   5   0    4.62    0.20
  -3  -5   0    4.11    0.43
   3   5   0    4.30    0.47
  -3   5   0    4.84    0.22
   3  -5   0    4.46    0.31
  -3   5   0    4.80    0.33
   3   5   0    4.68    0.17
  -3  -5   0    3.79    0.41
   3  -5   0    4.64    0.26
   3  -5   0    4.25    0.40
   3  -5   0    5.08    0.46
   3   5   0    4.52    0.25
  -3  -5   0    3.79    0.37
  -3   5   0    4.19    0.22
  -3  -5   0    5.88    0.86
   3   5   0    4.68    0.31
   3   5   0    4.41    0.44
  -3  -5   0    4.46    0.43
  -3   5   0    4.00    0.38
  -3   5   0    4.48    0.36
   3   5   0    4.82    0.47
  -3  -5   0    4.25    0.36
   3  -5   0    5.52    0.85
   3   5   0    5.47    0.85
   3   5   0    4.44    0.24
   3  -5   0    4.15    0.31
  -3  -5   0    4.40    0.62
  -3   5   0    4.62    0.19
  -3  -5   0    4.61    0.26
  -3   5   0    4.38    0.25
  -3  -5   0    5.34    0.30
   3  -5   0    4.49    0.31
  -3  -5   0    4.24    0.30
  -3   5   0    4.25    0.23
   3   5   0    4.42    0.17
  -3   5   0    4.32    0.28
  -3   5   0    4.79    0.25
  -3   5   0    4.35    0.74
  -3  -5   0    4.53    0.30
  -3   5   0    4.18    0.43
  -3  -5   0    4.88    0.30
  -3  -5   0    4.52    0.37
  -3  -5   0    4.41    0.25
   3  -5   0    4.66    0.26
   3  -5   0    4.90    0.47
  -3  -5   0    4.33    0.18
  -3  -5   0    4.61    0.20
   3  -5   0    4.27    0.18
   3  -5   0    4.56    0.79
   3   5   0    4.62    0.23
  -3   5   0    4.69    0.18
  -3  -5   0    4.41    0.19
   3  -5   0    4.37    0.24
   3   5   0    4.25    0.32
  -3   5   0    4.80    0.24
  -3   5   0    4.37    0.40
   3  -5   0    5.14    0.47
  -3  -5   0    4.31    0.21
   3   5   0    4.60    0.12
   3   5   0    4.34    0.17
   3  -5   0    4.31    0.22
   3  -5   0    4.19    0.29
   3  -5   0    4.49    0.32
   3  -5   0    5.10    0.48
  -3  -5   0    4.46    0.31
   3  -5   0    4.32    0.15
   3   5   0    4.26    0.25
   3  -5   0    5.55    0.83
  -3  -5   0    4.47    0.13
  -3  -5   0    4.65    0.38
  -3   5   0    4.48    0.20
  -3   5   0    4.61    0.47
   3   5   0    4.60    0.31
  -3   5   0    5.20    0.82
  -3  -5   0    4.33    0.23
   3  -5   0    4.41    0.18
  -4   5   0   27.95    0.79
  -4  -5   0   28.93    1.00
  -4   5   0   28.34    0.92
   4  -5   0   29.22    0.79
   4  -5   0   27.88    1.23
  -4   5   0   31.12    1.38
  -4   5   0   30.12    0.84
   4   5   0   27.17    1.23
   4  -5   0   29.77    1.22
   4   5   0   28.17    0.93
   4   5   0   27.73    0.54
   4   5   0   28.89    0.66
   4   5   0   28.39    0.88
   4  -5   0   28.60    1.72
  -4  -5   0   28.10    0.89
  -4   5   0   28.78    0.78
  -4  -5   0   28.72    0.64
  -4   5   0   29.90    0.81
  -4  -5   0   29.86    1.25
   4   5   0   27.96    0.94
  -4   5   0   30.52    1.00
   4   5   0   27.86    0.80
   4  -5   0   31.34    1.82
  -4  -5   0   27.76    0.77
   4  -5   0   29.15    0.61
  -4  -5   0   28.54    0.78
  -4  -5   0   27.70    1.19
  -4   5   0   28.27    1.23
   4   5   0   29.20    0.71
   4  -5   0   29.66    1.68
  -4  -5   0   28.23    0.54
  -4   5   0   29.63    1.11
  -4  -5   0   29.62    1.49
  -4   5   0   29.39    1.70
  -4  -5   0   27.89    1.69
   4  -5   0   31.00    1.27
  -4   5   0   30.66    1.88
  -4   5   0   28.86    0.73
   4   5   0   28.59    0.81
  -4  -5   0   28.38    0.90
  -4  -5   0   27.85    1.18
   4   5   0   27.13    0.64
   4  -5   0   29.04    0.66
   4  -5   0   27.83    0.79
   4  -5   0   29.07    0.94
  -4  -5   0   28.00    0.64
   4   5   0   31.90    1.32
   4  -5   0   29.07    0.91
   4   5   0   26.71    0.74
   4   5   0   28.46    0.61
  -4  -5   0   28.02    0.76
   4   5   0   28.15    0.77
   4  -5   0   28.50    1.19
  -4  -5   0   27.20    0.88
   4  -5   0   27.59    1.19
   4  -5   0   29.81    0.91
   4   5   0   28.50    0.60
  -4  -5   0   27.02    0.98
   4  -5   0   30.36    0.93
  -4   5   0   28.29    0.70
   4  -5   0   29.83    0.80
  -4  -5   0   28.27    1.06
  -4   5   0   29.81    1.23
   5  -5   0  142.63    4.57
   5   5   0  140.19    2.62
  -5   5   0  138.34    2.92
  -5  -5   0  140.48    2.51
   5   5   0  139.59    2.74
   5  -5   0  144.70    3.66
  -5   5   0  135.99    2.76
  -5  -5   0  138.16    3.06
  -5  -5   0  141.91    2.97
  -5  -5   0  136.36    2.58
   5   5   0  142.94    2.83
  -5  -5   0  137.37    3.29
   5  -5   0  142.59    3.59
   5  -5   0  138.10    2.59
  -5  -5   0  142.91    3.70
  -5  -5   0  141.44    3.05
   5  -5   0  139.48    2.80
  -5  -5   0  139.95    2.62
   5  -5   0  141.99    4.40
  -5  -5   0  140.16    2.96
  -5  -5   0  146.66    4.77
  -5  -5   0  139.70    2.49
   5  -5   0  139.94    2.99
  -5   5   0  137.74    4.46
  -5   5   0  140.73    2.85
  -5   5   0  141.84    4.96
   5   5   0  145.03    3.13
  -5   5   0  141.09    3.56
  -5   5   0  142.43    3.18
  -5  -5   0  139.76    2.83
   5  -5   0  142.61    2.86
   5  -5   0  140.31    3.51
   5   5   0  146.21    3.80
  -5  -5   0  142.30    4.13
  -5  -5   0  144.52    2.81
  -5   5   0  139.35    2.89
   5   5   0  140.27    2.50
  -5   5   0  134.32    2.70
   5  -5   0  135.75    2.96
   5  -5   0  141.41    3.49
   5  -5   0  145.24    3.07
  -5  -5   0  133.96    3.48
   5   5   0  140.33    3.55
  -5   5   0  138.27    3.86
   5   5   0  141.91    2.68
  -5  -5   0  136.34    3.17
  -5  -5   0  140.67    2.75
   5   5   0  142.87    2.90
   5   5   0  140.60    2.71
  -5   5   0  137.74    3.11
   5  -5   0  139.58    2.68
  -5   5   0  137.48    3.27
  -5  -5   0  141.45    3.51
   5   5   0  141.82    2.57
  -5   5   0  141.06    2.82
   5   5   0  141.81    3.01
   5   5   0  142.69    3.04
  -5  -5   0  139.07    3.01
  -5   5   0  139.08    3.73
   5  -5   0  140.29    3.04
  -5  -5   0  141.28    2.69
   5   5   0  144.33    2.94
  -6   5   0    5.29    0.47
   6   5   0    5.64    0.49
   6   5   0    6.65    0.34
  -6  -5   0    6.24    0.46
   6   5   0    6.73    0.37
  -6   5   0    6.16    1.23
  -6  -5   0    6.48    0.21
  -6   5   0    5.74    0.41
  -6  -5   0    5.48    0.49
   6   5   0    6.05    0.47
   6  -5   0    6.25    0.62
  -6   5   0    6.93    0.55
   6   5   0    6.41    0.22
  -6  -5   0    6.84    0.36
  -6  -5   0    6.68    0.35
   6  -5   0    6.15    0.42
   6   5   0    6.55    0.62
  -6  -5   0    6.66    0.48
  -6  -5   0    6.60    0.54
   6   5   0    6.69    0.27
  -6   5   0    6.37    0.30
  -6  -5   0    6.06    0.49
  -6  -5   0    6.72    0.43
  -6   5   0    5.91    0.50
  -6   5   0    6.40    0.36
  -6  -5   0    6.53    0.22
  -6  -5   0    6.63    0.23
   6  -5   0    6.96    0.41
   6  -5   0    7.83    0.75
   6   5   0    5.62    0.46
  -6  -5   0    6.21    0.31
  -6  -5   0    6.80    1.24
   6  -5   0    5.04    0.93
   6   5   0    6.98    0.45
  -6  -5   0    5.94    0.63
   6   5   0    5.62    0.79
  -6   5   0    6.18    0.37
  -6  -5   0    6.17    0.36
   6  -5   0    5.98    0.47
  -6   5   0    6.60    0.45
  -6   5   0    5.78    0.85
  -6  -5   0    6.06    0.59
  -6  -5   0   10.02    1.46
   6   5   0    6.38    0.20
  -6  -5   0    7.36    0.71
  -6   5   0    6.64    0.73
   6   5   0    6.75    0.25
   6   5   0    6.34    0.32
   6   5   0    6.86    0.33
  -6  -5   0    5.50    0.78
   6  -5   0    7.25    0.63
  -6  -5   0    7.09    0.56
   6   5   0    6.49    0.42
   6  -5   0    5.37    0.94
   6  -5   0    5.72    0.43
   7  -5   0    3.21    0.41
  -7   5   0    3.03    0.44
   7   5   0    2.84    0.16
   7  -5   0    2.32    0.48
  -7  -5   0    2.63    0.52
  -7  -5   0    3.85    0.54
  -7  -5   0    1.75    0.77
  -7   5   0    2.50    0.72
   7   5   0    3.41    0.29
  -7   5   0    3.00    0.29
  -7  -5   0    3.04    0.13
  -7  -5   0    3.69    0.57
  -7  -5   0    3.03    0.40
  -7  -5   0    3.04    0.30
  -7   5   0    3.17    0.49
  -7   5   0    3.35    0.58
  -7  -5   0    2.89    0.54
  -7  -5   0    2.94    0.37
  -7  -5   0    2.85    0.25
   7   5   0    2.92    0.26
  -7  -5   0    3.04    0.43
  -7  -5   0    2.83    0.22
   7   5   0    3.18    0.20
   7   5   0    2.64    0.36
   7   5   0    4.41    0.75
   7   5   0    2.88    0.23
  -7  -5   0    3.33    0.44
   7  -5   0    2.99    0.56
   7  -5   0    4.91    1.02
   7   5   0    3.21    0.46
  -7   5   0    3.22    0.42
   7  -5   0    3.13    0.39
  -7  -5   0    2.58    0.44
  -7   5   0    3.13    0.27
   7   5   0    2.93    0.36
  -7  -5   0    3.08    0.16
  -7   5   0    3.55    0.42
  -7  -5   0    3.26    0.79
   7   5   0    4.33    0.45
  -7  -5   0    3.50    0.29
  -7   5   0    3.02    0.46
  -7   5   0    2.77    0.21
   7  -5   0    2.64    0.48
  -7  -5   0    3.38    0.20
   7   5   0    3.54    0.21
   7   5   0    2.30    0.47
   7  -5   0    2.55    0.25
   7  -5   0    3.14    0.83
   7  -5   0    3.49    0.45
  -7   5   0    3.04    0.68
  -7   5   0    2.31    0.94
   7  -5   0    2.88    0.34
   7  -5   0    2.33    0.31
  -7   5   0    3.11    0.27
  -7   5   0    2.62    0.65
  -7  -5   0    3.36    0.68
  -7  -5   0    2.05    0.37
   7  -5   0    3.75    0.64
  -8  -5   0   14.94    0.79
   8   5   0   13.98    1.23
   8   5   0   13.89    0.73
  -8   5   0   15.33    0.61
  -8   5   0   11.94    0.84
   8  -5   0   13.87    0.70
   8   5   0   12.71    0.98
  -8   5   0   13.22    0.87
  -8   5   0   14.11    1.30
   8  -5   0   12.04    0.70
  -8   5   0   13.33    1.01
  -8  -5   0   13.83    0.37
  -8  -5   0   14.45    0.59
  -8  -5   0   14.91    0.97
  -8  -5   0   15.72    0.84
  -8   5   0   14.33    1.31
  -8  -5   0   16.78    2.34
   8  -5   0   12.47    1.34
   8   5   0   14.26    0.92
   8  -5   0   13.33    1.12
  -8   5   0    9.75    1.85
   8  -5   0   13.68    0.97
  -8   5   0   13.97    1.47
  -8   5   0   13.95    0.50
  -8   5   0   12.87    0.71
   8  -5   0   13.91    1.00
   8  -5   0   14.05    1.03
   8   5   0   14.56    0.49
   8  -5   0   13.05    0.79
  -8  -5   0   13.00    1.02
  -8  -5   0   14.36    0.83
  -8   5   0   14.37    0.81
  -8  -5   0   13.60    0.56
  -8  -5   0   14.90    1.25
   8   5   0   14.23    0.72
  -8  -5   0   13.95    0.99
  -8  -5   0   12.15    1.28
  -8  -5   0   13.40    0.68
  -8   5   0   14.48    0.84
   8  -5   0   13.15    0.69
   8   5   0   13.18    0.84
   8  -5   0   15.50    1.56
   8  -5   0   13.95    0.60
  -8   5   0   14.45    0.67
  -8   5   0   13.76    0.59
   8   5   0   14.39    0.55
   8  -5   0   13.47    0.66
  -8  -5   0   13.73    0.86
   8   5   0   14.71    0.66
  -9  -5   0   29.53    1.34
  -9  -5   0   34.57    1.59
  -9  -5   0   30.34    2.13
  -9   5   0   28.05    1.08
   9  -5   0   32.23    1.86
  -9   5   0   32.73    1.22
   9   5   0   27.61    1.46
   9   5   0   32.10    1.16
   9  -5   0   31.03    1.21
  -9   5   0   31.91    1.45
   9   5   0   32.89    1.25
   9   5   0   31.80    0.88
   9  -5   0   30.45    1.12
  -9  -5   0   31.49    1.01
   9   5   0   31.51    0.88
   9  -5   0   31.64    1.61
   9   5   0   31.75    0.95
  -9   5   0   31.29    0.86
   9  -5   0   29.02    1.58
   9  -5   0   30.39    2.20
  -9   5   0   32.33    2.10
   9   5   0   31.37    1.18
  -9  -5   0   33.78    1.64
  -9   5   0   30.70    1.00
   9   5   0   31.60    1.96
  -9   5   0   29.48    2.79
  -9   5   0   30.60    1.33
  -9  -5   0   30.86    1.36
  -9   5   0   31.08    0.98
  -9   5   0   30.25    1.60
  -9   5   0   32.51    1.34
   9   5   0   32.30    1.14
   9  -5   0   30.02    1.14
  -9   5   0   30.00    1.42
   9   5   0   31.55    0.78
   9  -5   0   31.12    0.99
   9  -5   0   33.30    1.20
   9  -5   0   30.52    2.30
  -9  -5   0   31.68    0.99
  -9  -5   0   28.82    2.64
  -9  -5   0   32.92    1.37
  -9  -5   0   32.11    1.28
  -9  -5   0   29.30    1.60
  -9  -5   0   29.79    1.12
   9  -5   0   30.09    1.30
   9  -5   0   28.82    1.52
  -9  -5   0   30.72    0.71
   9   5   0   32.78    1.43
  -9   5   0   30.35    2.00
  -9   5   0   31.23    2.29
   9   5   0   32.30    1.71
  -9  -5   0   35.03    2.02
  10  -5   0    0.10    0.40
 -10  -5   0    1.48    0.64
  10   5   0    0.52    0.21
 -10   5   0    0.04    0.32
  10   5   0    0.36    0.33
 -10   5   0    0.23    0.39
  10   5   0    0.30    0.20
 -10  -5   0    0.84    0.32
 -10   5   0    0.48    0.19
 -10   5   0    0.35    0.14
  10  -5   0    0.70    0.35
 -10   5   0   -0.16    0.38
 -10   5   0    0.17    0.28
  10   5   0   -0.27    0.26
 -10   5   0   -0.23    0.56
 -10   5   0    0.22    0.24
  10  -5   0    0.14    0.24
  10   5   0    0.25    0.10
  10  -5   0    0.51    0.44
 -10  -5   0    0.41    0.25
 -10   5   0    0.59    0.28
 -10   5   0    0.27    0.26
  10   5   0    0.54    0.30
  10   5   0    0.25    0.14
 -10  -5   0    0.52    0.34
 -10   5   0    0.45    0.26
  10  -5   0    0.34    0.20
  10   5   0    0.31    0.23
  10  -5   0    0.54    0.21
  10   5   0    0.18    0.27
 -10  -5   0    0.20    0.18
  10  -5   0    0.47    0.19
  10  -5   0    0.22    0.22
  10   5   0    0.02    0.14
 -10  -5   0    0.19    0.15
  10  -5   0    0.45    0.46
 -10   5   0    0.40    0.20
  10  -5   0    0.98    0.29
 -10  -5   0    0.66    0.32
 -10   5   0    0.34    0.28
 -10  -5   0   -0.05    0.51
  10  -5   0    0.40    0.21
 -10  -5   0   -0.13    0.31
 -10   5   0    0.28    0.16
  10  -5   0    0.45    0.31
 -10  -5   0    0.43    0.36
  10   5   0    0.49    0.14
 -10  -5   0    0.41    0.29
  10   5   0    0.17    0.10
  11   5   0   18.56    1.16
 -11  -5   0   21.87    1.02
  11  -5   0   17.69    1.09
 -11   5   0   19.29    0.97
 -11   5   0   19.25    3.13
 -11   5   0   20.82    1.09
 -11  -5   0   18.90    1.13
 -11   5   0   19.80    1.18
  11  -5   0   19.48    1.63
 -11  -5   0   20.05    0.83
 -11  -5   0   20.52    1.42
 -11  -5   0   20.93    1.11
 -11   5   0   16.81    1.89
  11  -5   0   18.40    0.98
 -11   5   0   20.21    1.16
 -11  -5   0   17.70    1.84
 -11  -5   0   20.98    1.48
 -11   5   0   20.18    1.28
 -11   5   0   21.50    0.86
 -11   5   0   20.50    1.43
  11  -5   0   19.15    0.98
 -11  -5   0   20.16    1.71
  11   5   0   20.65    0.65
  11  -5   0   19.73    1.41
  11  -5   0   19.18    0.82
 -11  -5   0   19.50    1.19
  11  -5   0   21.20    0.98
 -11  -5   0   16.00    2.65
  11   5   0   18.74    0.97
 -11   5   0   20.38    0.70
  11  -5   0   18.79    1.34
 -11   5   0   21.68    0.85
 -11   5   0   21.07    1.34
 -11  -5   0   21.61    1.38
 -11   5   0   21.69    1.91
  11   5   0   20.55    1.05
  11   5   0   20.92    1.72
  11  -5   0   20.39    2.01
  11  -5   0   21.09    1.44
  11   5   0   19.79    0.80
  11   5   0   20.75    1.11
  11  -5   0   20.15    1.00
 -11   5   0   20.24    1.87
  11  -5   0   20.76    2.05
  11   5   0   18.44    1.47
  11   5   0   19.20    0.74
 -12   5   0   -0.11    0.18
  12  -5   0    0.17    0.20
  12  -5   0    0.37    0.32
 -12  -5   0   -0.58    0.36
 -12  -5   0   -0.06    0.22
 -12   5   0   -0.08    0.18
  12   5   0    0.00    0.11
 -12  -5   0   -0.18    0.14
 -12  -5   0   -0.03    0.30
 -12   5   0    0.07    0.16
 -12   5   0    0.33    0.36
 -12   5   0    0.10    0.24
  12   5   0    0.01    0.15
 -12  -5   0    0.06    0.34
  12  -5   0   -0.22    0.12
 -12  -5   0    0.24    0.46
  12   5   0    0.29    0.13
  12  -5   0   -0.16    0.15
 -12  -5   0   -0.15    0.13
  12   5   0   -0.04    0.21
 -12   5   0    0.27    0.62
 -12  -5   0    0.72    0.80
  12  -5   0    0.81    0.59
  12  -5   0   -0.23    0.25
  12  -5   0    0.17    0.20
 -12   5   0    0.04    0.12
  12  -5   0    0.01    0.19
  12  -5   0    0.28    0.31
  12   5   0    0.49    0.24
 -12   5   0    0.62    0.50
  12   5   0   -0.46    0.41
 -12   5   0    0.10    0.31
 -12   5   0   -0.20    0.23
 -12  -5   0    0.05    0.24
  12  -5   0    0.40    0.41
 -12   5   0    0.48    0.30
 -12   5   0    0.10    0.17
 -12   5   0   -0.31    0.67
 -12  -5   0    0.26    0.33
  12   5   0    0.16    0.46
 -12  -5   0   -0.07    0.26
  12   5   0   -0.22    0.20
  12  -5   0   -0.16    0.21
  12  -5   0    0.48    0.57
  12   5   0    0.13    0.31
 -12   5   0   -0.05    0.47
 -13   5   0    2.26    0.91
  13   5   0    1.59    0.29
 -13   5   0    1.17    0.52
 -13  -5   0    0.46    0.44
  13  -5   0    1.46    0.65
  13   5   0    1.40    0.39
 -13   5   0    1.19    0.68
  13  -5   0    1.39    0.36
 -13   5   0    1.25    0.29
 -13  -5   0    0.50    0.43
  13   5   0    1.31    0.47
 -13  -5   0    0.64    0.57
 -13  -5   0    1.69    0.42
  13  -5   0    1.19    0.49
  13  -5   0    1.24    0.51
 -13  -5   0    1.10    0.31
  13   5   0    1.76    0.43
  13   5   0    2.01    0.81
  13   5   0    1.33    0.23
  13   5   0    1.22    0.38
  13  -5   0    1.42    0.32
 -13  -5   0    2.13    0.68
  13  -5   0    1.17    0.35
  13   5   0    0.91    0.54
  13  -5   0    1.25    0.37
  13   5   0    1.35    0.30
 -13   5   0    2.20    1.17
 -13   5   0    2.43    0.65
 -13   5   0    0.96    0.38
  13  -5   0    1.30    0.58
 -13   5   0    2.05    0.51
 -13  -5   0    0.61    0.35
  13  -5   0    1.38    0.83
 -13   5   0    1.05    0.73
 -13  -5   0    1.33    0.41
 -13  -5   0    0.04    0.57
 -13  -5   0    0.94    0.42
  13  -5   0    1.34    0.36
  13  -5   0    0.71    0.38
 -13   5   0    1.78    0.28
  13  -5   0   -0.94    0.58
 -13   5   0    1.04    0.42
 -13  -5   0    0.78    0.89
 -14   5   0    0.53    0.23
  14   5   0    0.29    0.59
 -14  -5   0    0.26    0.30
 -14   5   0    0.06    0.31
  14  -5   0    0.20    0.27
  14   5   0    0.36    0.30
  14   5   0    0.38    0.23
 -14   5   0    0.35    0.35
  14  -5   0    1.08    0.49
 -14  -5   0    0.52    0.28
  14  -5   0    0.46    0.28
  14  -5   0    0.52    0.39
 -14  -5   0    0.47    0.34
  14  -5   0    0.80    0.46
 -14  -5   0    0.68    0.43
 -14  -5   0   -0.25    0.29
 -14  -5   0    0.03    0.30
 -14   5   0    0.26    0.16
  14  -5   0    0.42    0.23
 -14  -5   0    0.90    0.73
  14   5   0    0.71    0.35
 -14  -5   0    0.51    0.33
 -14   5   0    0.38    0.43
  14  -5   0    0.26    0.43
  14  -5   0    0.06    0.24
 -14   5   0    0.48    0.36
 -14  -5   0    0.60    0.48
  14  -5   0    0.29    0.28
 -14   5   0    0.41    0.22
 -14   5   0   -0.16    0.42
 -14   5   0    0.36    0.61
  14   5   0    0.65    0.41
 -14  -5   0    0.53    0.24
 -14   5   0    0.69    0.33
  14  -5   0    0.26    0.30
 -15  -5   0    0.16    0.38
  15  -5   0   -0.28    0.22
 -15  -5   0    0.04    0.43
  15   5   0    0.20    0.24
  15   5   0    0.85    0.41
  15   5   0    0.54    0.33
 -15   5   0    0.37    0.39
  15  -5   0   -0.06    0.22
 -15   5   0    0.61    0.28
 -15  -5   0   -0.17    0.38
  15  -5   0    0.35    0.32
 -15  -5   0    0.12    0.41
  15  -5   0    0.25    0.25
  15   5   0    0.07    0.21
 -15   5   0    0.10    0.19
  15   5   0    0.02    0.16
 -15   5   0    0.26    0.36
  15  -5   0    0.26    0.28
 -15   5   0    0.36    0.21
 -15   5   0    0.77    0.52
 -15  -5   0    0.25    0.29
  15  -5   0    0.01    0.28
 -15  -5   0    0.65    0.46
 -15  -5   0    0.64    0.27
 -16   5   0    0.30    0.25
 -16   5   0    0.09    0.19
 -16   5   0    0.98    0.53
  16  -5   0    0.35    0.38
 -16   5   0    0.39    0.26
 -16  -5   0    0.55    0.35
  16  -5   0    0.86    0.38
  16   5   0    0.59    0.31
 -16  -5   0    1.69    0.69
  16  -5   0    0.43    0.36
  16  -5   0    0.02    0.25
 -16   5   0   -0.03    0.42
 -16  -5   0   -0.16    0.36
 -16   5   0    0.42    0.41
 -16  -5   0    0.82    0.52
  16   5   0    1.10    0.38
 -16  -5   0    0.63    0.41
  16   5   0    0.47    0.36
 -16  -5   0    0.61    0.30
 -16  -5   0    0.69    0.41
  16  -5   0    0.49    0.28
 -17   5   0    2.25    0.45
 -17  -5   0    1.34    0.69
 -17  -5   0    3.42    0.79
 -17  -5   0    1.82    0.50
 -17  -5   0    1.78    0.42
 -17  -5   0    3.74    1.07
 -17   5   0    3.78    0.96
  17   5   0    2.72    0.54
 -17   5   0    2.77    0.78
 -17   5   0    2.46    0.39
  17  -5   0    3.20    0.73
  17  -5   0    2.59    0.49
 -17  -5   0    1.77    0.59
 -17  -5   0    3.37    0.81
  17   5   0    2.05    0.53
 -17   5   0    4.05    0.80
  17  -5   0    2.89    0.63
  17   5   0    2.06    0.62
  17  -5   0    1.51    0.49
  17  -5   0    2.59    0.55
   0   6   0   43.24    1.07
   0   6   0   43.05    0.92
   0   6   0   40.09    1.05
   0   6   0   40.73    1.10
   0   6   0   43.10    1.23
   0  -6   0   42.21    0.93
   0  -6   0   38.43    1.88
   0  -6   0   42.66    0.86
   0  -6   0   43.91    1.10
   0  -6   0   41.64    1.01
   0  -6   0   42.87    1.12
   0   6   0   42.07    1.20
   0  -6   0   43.99    1.06
   0  -6   0   43.30    1.44
   0   6   0   42.38    1.02
   0  -6   0   43.10    1.00
   0  -6   0   41.39    1.10
   0  -6   0   43.05    1.10
   0   6   0   41.59    1.35
   0  -6   0   43.72    1.86
   0   6   0   41.25    0.95
   0  -6   0   42.89    1.41
   0   6   0   43.45    1.29
   0   6   0   43.96    1.25
   0  -6   0   44.80    1.73
   0   6   0   41.96    1.29
   0   6   0   41.10    0.92
   0   6   0   43.42    1.01
   0  -6   0   42.73    1.72
   0  -6   0   43.22    0.95
   0  -6   0   42.82    1.37
   0  -6   0   42.69    1.45
   0  -6   0   41.76    1.27
   0  -6   0   42.29    0.99
   0   6   0   42.25    1.62
   0  -6   0   44.83    1.16
   0  -6   0   42.41    1.03
   0   6   0   39.30    1.68
   0  -6   0   43.80    0.93
   0  -6   0   42.55    1.29
   0  -6   0   42.23    1.33
   0   6   0   42.80    1.72
   0   6   0   42.93    0.93
   0  -6   0   42.48    1.16
   0   6   0   44.46    1.63
   0   6   0   41.61    0.86
   1   6   0    5.72    0.61
   1   6   0    5.57    0.63
   1  -6   0    5.85    0.31
   1   6   0    5.85    0.37
   1   6   0    6.28    0.44
   1   6   0    5.73    0.30
  -1  -6   0    6.04    0.21
  -1  -6   0    5.79    0.55
  -1  -6   0    6.39    0.37
   1   6   0    5.59    0.50
   1  -6   0    6.02    0.26
   1   6   0    5.69    0.31
   1   6   0    5.28    0.42
  -1  -6   0    5.35    0.34
   1  -6   0    5.98    0.50
   1  -6   0    6.37    0.30
   1  -6   0    5.86    0.27
  -1   6   0    5.53    0.37
  -1  -6   0    5.99    0.23
  -1   6   0    5.62    0.29
  -1   6   0    5.74    0.25
  -1  -6   0    5.66    0.29
  -1  -6   0    5.92    0.49
   1  -6   0    5.86    0.90
  -1   6   0    5.49    0.52
   1  -6   0    5.92    0.27
  -1   6   0    5.86    0.23
   1  -6   0    5.77    0.83
   1  -6   0    6.01    0.35
  -1   6   0    5.96    0.36
   1  -6   0    5.57    0.21
  -1  -6   0    5.70    0.28
  -1  -6   0    5.38    0.47
  -1  -6   0    6.16    0.44
   1   6   0    5.70    0.33
   1  -6   0    6.00    0.48
   1  -6   0    6.47    0.38
   1  -6   0    5.47    0.59
   1  -6   0    5.47    0.34
  -1  -6   0    6.08    0.32
  -1  -6   0    6.14    0.33
   1   6   0    5.25    0.30
   1   6   0    5.89    0.20
  -1   6   0    5.56    0.38
   1   6   0    6.34    0.56
   1  -6   0    5.37    0.50
  -1  -6   0    5.39    0.37
   1  -6   0    6.22    0.83
   1   6   0    6.27    0.28
   1   6   0    5.09    0.34
  -1   6   0    5.87    0.27
  -1   6   0    6.35    0.70
  -1  -6   0    6.04    0.24
  -1   6   0    5.73    0.44
   1   6   0    5.89    0.65
  -1  -6   0    5.26    0.60
   1  -6   0    5.56    0.36
   1   6   0    5.47    0.42
   1   6   0    7.44    0.32
   1   6   0    5.48    0.35
  -1   6   0    5.81    0.31
  -1   6   0    6.56    0.47
   1   6   0    6.11    0.22
   1   6   0    5.94    0.22
   1  -6   0    6.12    0.30
  -1  -6   0    6.02    0.28
   1  -6   0    5.69    0.29
   1   6   0    5.39    0.50
   1  -6   0    5.97    0.47
  -1   6   0    5.96    0.31
   1  -6   0    5.65    0.42
   1  -6   0    5.93    0.24
  -1  -6   0    6.16    0.47
   1  -6   0    5.93    0.33
   1   6   0    5.86    0.25
   1   6   0    5.61    0.23
   1   6   0    5.42    0.28
   1   6   0    5.86    0.38
   1   6   0    5.49    0.26
  -1   6   0    5.90    0.26
  -1  -6   0    6.66    0.67
  -1  -6   0    6.14    0.88
  -1   6   0    6.46    0.67
   1   6   0    5.94    0.51
   1  -6   0    6.93    0.46
   1   6   0    5.88    0.23
  -1  -6   0    4.93    0.46
  -1   6   0    6.13    0.46
  -1  -6   0    5.47    0.34
   1   6   0    5.81    0.43
  -1  -6   0    5.83    0.34
   1  -6   0    5.96    0.26
  -1  -6   0    5.96    0.34
   1  -6   0    5.46    0.48
  -1  -6   0    5.99    0.29
  -1   6   0    5.52    0.26
  -1  -6   0    5.78    0.42
  -1  -6   0    5.79    0.43
   1   6   0    6.33    0.37
  -2  -6   0    5.05    0.63
   2  -6   0    5.07    0.24
  -2  -6   0    4.27    0.19
  -2  -6   0    4.69    0.35
   2   6   0    4.58    0.28
  -2   6   0    4.53    0.19
  -2   6   0    4.88    0.25
   2   6   0    4.84    0.41
  -2  -6   0    4.29    0.26
   2  -6   0    4.73    0.27
   2   6   0    4.63    0.28
   2  -6   0    4.67    0.26
  -2   6   0    4.71    0.43
   2   6   0    4.32    0.21
   2   6   0    4.04    0.36
  -2   6   0    4.52    0.22
  -2   6   0    4.94    0.30
   2  -6   0    4.44    0.32
   2   6   0    4.02    0.25
  -2   6   0    4.52    0.28
   2   6   0    4.79    0.28
  -2  -6   0    3.97    0.30
  -2   6   0    4.70    0.73
   2   6   0    4.52    0.23
  -2  -6   0    5.43    0.44
   2   6   0    5.11    0.39
   2   6   0    4.49    0.21
   2  -6   0    5.30    0.49
  -2  -6   0    4.84    0.44
   2  -6   0    4.72    0.85
   2   6   0    4.18    0.30
   2  -6   0    5.03    0.49
  -2   6   0    4.78    0.20
  -2   6   0    4.49    0.39
   2  -6   0    4.79    0.42
   2   6   0    4.56    0.29
  -2   6   0    4.67    0.23
   2  -6   0    5.25    0.39
   2   6   0    4.41    0.19
  -2  -6   0    4.37    0.46
   2   6   0    4.95    0.66
   2   6   0    4.50    0.40
  -2   6   0    4.20    0.43
   2  -6   0    4.71    0.34
  -2  -6   0    4.31    0.28
  -2  -6   0    4.24    0.45
   2   6   0    4.57    0.40
  -2   6   0    4.54    0.17
   2  -6   0    4.69    0.26
   2  -6   0    5.68    0.90
  -2   6   0    4.86    0.41
  -2   6   0    5.51    0.82
  -2   6   0    4.65    0.31
   2   6   0    3.98    0.40
  -2   6   0    4.92    0.24
   2  -6   0    5.33    0.48
   2  -6   0    4.88    0.25
   2  -6   0    4.82    0.29
  -2  -6   0    4.41    0.32
  -2  -6   0    3.90    0.21
  -2   6   0    5.32    0.60
  -2   6   0    4.60    0.27
  -2   6   0    4.43    0.27
  -2   6   0    5.09    0.29
  -2  -6   0    4.50    0.22
   2  -6   0    4.13    0.76
   2   6   0    4.67    0.23
   2  -6   0    4.71    0.22
   2   6   0    3.99    0.60
  -2   6   0    5.35    0.43
  -2  -6   0    4.26    0.44
  -2  -6   0    5.03    0.75
   2   6   0    4.21    0.66
  -2  -6   0    4.62    0.28
  -2  -6   0    4.20    0.26
  -2  -6   0    4.31    0.38
   2   6   0    4.52    0.18
  -2   6   0    4.74    0.43
   2  -6   0    4.90    0.34
  -2   6   0    4.91    0.26
   2  -6   0    4.86    0.47
   2   6   0    4.03    0.30
  -2   6   0    4.93    0.33
  -2  -6   0    4.24    0.34
   2  -6   0    4.69    0.20
   2   6   0    4.55    0.16
   2   6   0    4.34    0.27
  -2  -6   0    4.74    0.33
  -2   6   0    4.67    0.23
   3   6   0    2.82    0.21
  -3  -6   0    2.94    0.25
  -3  -6   0    2.48    0.16
  -3  -6   0    3.19    0.29
  -3  -6   0    3.01    0.40
   3  -6   0    3.70    0.31
   3   6   0    2.90    0.17
  -3  -6   0    3.12    0.23
  -3   6   0    3.40    0.22
  -3   6   0    3.32    0.23
  -3  -6   0    2.93    0.11
   3   6   0    3.32    0.23
  -3  -6   0    3.15    0.20
   3  -6   0    3.32    0.71
  -3   6   0    3.47    0.35
   3   6   0    2.89    0.21
  -3  -6   0    3.24    0.45
   3   6   0    2.99    0.10
   3  -6   0    3.35    0.48
   3  -6   0    2.90    0.26
  -3   6   0    3.08    0.17
  -3  -6   0    2.77    0.24
  -3   6   0    4.16    0.29
  -3  -6   0    2.95    0.20
  -3   6   0    3.03    0.45
   3   6   0    3.26    0.27
   3  -6   0    2.75    0.37
   3   6   0    2.80    0.14
   3  -6   0    2.68    0.66
   3   6   0    3.36    0.26
   3  -6   0    2.88    0.20
  -3  -6   0    3.08    0.61
   3  -6   0    2.72    0.44
  -3  -6   0    3.59    0.35
   3  -6   0    3.34    0.29
  -3  -6   0    2.91    0.36
  -3   6   0    3.30    0.22
  -3  -6   0    3.20    0.56
  -3   6   0    3.00    0.19
   3   6   0    2.51    0.20
   3  -6   0    3.27    0.30
  -3   6   0    2.92    0.18
   3   6   0    2.93    0.30
   3  -6   0    2.60    0.44
   3  -6   0    2.52    0.14
  -3  -6   0    2.93    0.23
   3   6   0    3.36    0.56
  -3   6   0    3.69    0.40
  -3  -6   0    3.04    0.28
  -3   6   0    2.87    0.38
  -3   6   0    3.88    0.74
  -3   6   0    3.14    0.18
  -3   6   0    2.56    0.21
  -3   6   0    3.08    0.14
  -3  -6   0    3.48    0.28
  -3  -6   0    2.39    0.39
   3  -6   0    2.95    0.23
  -3   6   0    3.19    0.28
   3  -6   0    3.47    0.24
   3   6   0    2.19    0.30
   3   6   0    2.66    0.15
  -3   6   0    3.20    0.24
  -3  -6   0    2.54    0.43
   3  -6   0    3.36    0.25
   3   6   0    2.54    0.23
  -3  -6   0    3.00    0.42
   3  -6   0    2.74    0.18
   3   6   0    2.96    0.18
   3   6   0    2.72    0.30
   3  -6   0    3.07    0.47
  -3   6   0    3.40    0.50
   3   6   0    2.92    0.51
  -3   6   0    4.28    0.75
   3   6   0    3.68    0.41
   3  -6   0    2.54    0.63
   4  -6   0    0.17    0.09
  -4  -6   0    0.19    0.06
  -4  -6   0    0.41    0.15
   4   6   0    0.10    0.05
  -4   6   0    0.37    0.09
   4  -6   0    0.40    0.34
  -4   6   0    0.10    0.09
   4   6   0    0.40    0.16
   4   6   0    0.29    0.07
  -4  -6   0    0.38    0.15
  -4   6   0    0.33    0.32
  -4   6   0    0.23    0.09
   4   6   0    0.36    0.10
  -4   6   0    0.30    0.07
  -4   6   0    0.27    0.18
  -4   6   0    0.61    0.30
   4  -6   0    0.21    0.10
  -4  -6   0    0.19    0.10
  -4   6   0    0.12    0.07
   4   6   0    0.31    0.20
   4  -6   0    0.38    0.21
   4  -6   0    0.30    0.17
   4  -6   0    0.16    0.18
   4   6   0    0.12    0.10
   4  -6   0    0.04    0.11
  -4  -6   0    0.19    0.10
  -4  -6   0    0.07    0.15
   4  -6   0    0.57    0.25
   4  -6   0    0.19    0.06
  -4  -6   0    0.76    0.38
  -4  -6   0    0.20    0.03
  -4  -6   0    0.33    0.19
  -4   6   0    0.17    0.15
  -4  -6   0    0.24    0.18
   4   6   0    0.28    0.14
   4  -6   0    0.08    0.23
  -4  -6   0    0.30    0.27
  -4  -6   0    0.14    0.11
  -4  -6   0    0.34    0.21
  -4  -6   0   -0.08    0.16
  -4   6   0    0.08    0.11
   4   6   0    0.11    0.08
   4   6   0    0.23    0.10
   4  -6   0    0.26    0.05
  -4   6   0   -0.06    0.13
   4   6   0    0.35    0.06
   4   6   0    0.25    0.03
   4  -6   0    0.16    0.12
   4   6   0    0.30    0.12
   4  -6   0    0.22    0.13
   4   6   0    0.56    0.25
   4   6   0    0.29    0.08
  -4   6   0    0.17    0.10
   4   6   0    0.20    0.05
   4  -6   0    0.27    0.19
   4  -6   0    0.24    0.30
   4  -6   0    0.37    0.12
  -4   6   0    0.36    0.12
  -4  -6   0    0.21    0.06
  -4   6   0    0.17    0.31
  -4  -6   0    0.31    0.14
  -4   6   0    0.14    0.17
   4  -6   0    0.15    0.11
  -4   6   0    0.19    0.10
  -4  -6   0    0.48    0.12
  -5   6   0   52.31    1.67
  -5  -6   0   48.63    0.89
  -5   6   0   49.45    1.14
  -5   6   0   49.17    1.14
   5   6   0   47.56    0.89
   5  -6   0   49.34    1.23
   5   6   0   49.65    1.11
   5   6   0   46.97    1.12
  -5  -6   0   47.58    1.36
   5  -6   0   48.40    1.42
  -5   6   0   50.14    1.23
   5  -6   0   48.22    1.79
  -5  -6   0   49.48    1.14
   5   6   0   48.91    1.35
  -5  -6   0   49.21    1.85
  -5  -6   0   48.46    0.98
   5  -6   0   46.24    2.40
  -5  -6   0   50.23    1.39
   5   6   0   49.45    1.92
   5   6   0   48.67    1.24
   5   6   0   48.82    1.43
  -5  -6   0   47.80    1.50
  -5  -6   0   46.10    2.49
   5  -6   0   48.79    1.81
  -5  -6   0   49.43    2.19
  -5  -6   0   44.58    1.72
  -5  -6   0   48.22    1.60
   5   6   0   49.19    0.98
  -5   6   0   49.75    1.50
   5   6   0   48.26    1.44
   5  -6   0   49.42    1.23
  -5  -6   0   46.90    1.50
   5  -6   0   48.18    1.84
  -5   6   0   51.27    1.28
  -5   6   0   48.32    1.26
   5   6   0   49.55    1.86
  -5   6   0   49.18    1.26
   5   6   0   48.24    0.98
   5  -6   0   48.90    1.39
   5  -6   0   49.44    0.99
  -5  -6   0   47.52    1.03
  -5   6   0   49.45    1.44
   5   6   0   48.37    0.99
   5   6   0   51.48    1.28
   5   6   0   49.02    1.05
  -5  -6   0   48.50    0.99
   5   6   0   48.83    1.17
   5  -6   0   48.80    1.38
   5  -6   0   51.59    1.83
   5  -6   0   49.29    1.05
  -5   6   0   53.01    2.57
  -5  -6   0   48.38    1.12
  -5   6   0   47.90    2.69
   5  -6   0   48.35    2.55
  -5   6   0   52.52    1.88
  -5   6   0   51.72    1.93
  -5  -6   0   48.13    1.19
  -5   6   0   46.33    1.96
   5  -6   0   48.77    1.38
  -6  -6   0    0.64    0.26
  -6  -6   0    0.45    0.21
  -6  -6   0    1.44    0.27
   6   6   0    1.16    0.28
   6   6   0    0.58    0.26
  -6  -6   0    1.40    0.33
  -6   6   0    1.31    0.42
   6  -6   0    0.76    0.42
  -6  -6   0    0.96    0.35
   6   6   0    1.27    0.41
   6  -6   0    0.96    0.21
   6  -6   0    0.70    0.29
   6  -6   0    0.67    0.19
  -6   6   0    1.14    0.28
   6  -6   0    0.58    0.25
  -6   6   0    1.32    0.55
   6  -6   0    0.55    0.44
   6  -6   0    0.98    0.31
   6   6   0    0.57    0.18
   6  -6   0    0.43    0.09
  -6   6   0    0.73    0.58
  -6  -6   0    1.08    0.45
   6   6   0    0.53    0.13
  -6  -6   0    0.71    0.18
  -6  -6   0    1.19    0.28
  -6  -6   0    0.49    0.47
  -6   6   0    1.21    0.22
  -6   6   0    1.11    0.44
  -6   6   0    1.24    0.23
  -6   6   0    1.07    0.29
  -6  -6   0    0.33    0.14
   6   6   0    0.31    0.14
   6   6   0    0.42    0.11
   6   6   0    0.57    0.18
   6  -6   0    0.40    0.11
   6  -6   0    0.81    0.16
  -6  -6   0    0.24    0.09
   6  -6   0    0.97    0.21
  -6  -6   0    0.87    0.32
  -6   6   0    0.85    0.31
   6  -6   0    0.80    0.28
  -6   6   0    1.00    0.18
  -6  -6   0   -0.05    0.15
   6   6   0    0.45    0.13
  -6   6   0    0.96    0.19
  -7   6   0    6.17    0.47
  -7   6   0    5.37    0.87
   7  -6   0    6.76    0.51
  -7  -6   0    6.97    0.48
   7  -6   0    6.72    0.48
  -7   6   0    5.53    1.33
   7   6   0    6.91    0.49
  -7  -6   0    7.19    0.65
  -7   6   0    6.65    0.48
   7  -6   0    9.09    1.47
  -7   6   0    6.66    0.41
   7   6   0    6.77    0.57
   7  -6   0    6.91    0.68
   7   6   0    6.95    0.30
  -7   6   0    6.67    0.40
   7  -6   0    6.86    0.43
  -7   6   0    7.28    0.59
  -7  -6   0    7.37    0.81
   7   6   0    6.99    0.95
   7   6   0    6.98    0.28
  -7  -6   0    5.63    1.23
  -7   6   0    6.94    0.60
  -7  -6   0    5.73    1.02
   7   6   0    7.14    0.36
  -7  -6   0    6.89    0.53
   7  -6   0    5.81    1.07
   7  -6   0    6.41    0.71
  -7  -6   0    5.95    0.50
   7  -6   0    6.64    0.88
   7   6   0    7.60    0.57
  -7   6   0    7.24    1.25
   7  -6   0    6.36    0.47
  -7   6   0    5.81    0.95
  -7  -6   0    6.96    0.40
  -7   6   0    6.99    0.34
   7   6   0    7.02    0.25
   7   6   0    6.36    0.67
  -7  -6   0    6.50    0.57
  -7   6   0    6.16    0.40
   7  -6   0    5.73    0.75
   7   6   0    6.86    0.48
  -7   6   0    7.18    0.60
  -7  -6   0    8.75    0.77
  -7   6   0    7.43    0.74
   7   6   0    6.93    0.42
   7   6   0    7.58    0.40
   7  -6   0    7.35    0.54
   7  -6   0    7.03    0.41
  -7  -6   0    6.84    0.71
  -8  -6   0   18.35    1.23
  -8   6   0   16.89    0.86
  -8  -6   0   18.60    1.61
   8   6   0   17.65    1.17
   8  -6   0   17.00    0.69
  -8  -6   0   18.34    1.00
  -8   6   0   17.22    1.41
  -8   6   0   17.72    1.74
  -8  -6   0   17.08    1.06
  -8   6   0   14.93    2.27
  -8   6   0   14.07    1.32
   8  -6   0   17.76    0.87
   8  -6   0   17.46    0.75
   8  -6   0   19.66    1.85
  -8  -6   0   17.15    0.57
  -8   6   0   16.83    1.18
   8  -6   0   17.22    1.14
   8  -6   0   16.08    0.87
   8  -6   0   17.16    0.82
   8   6   0   17.25    0.55
  -8  -6   0   17.17    0.79
   8   6   0   16.62    0.95
  -8   6   0   15.59    0.70
  -8  -6   0   17.87    0.70
  -8   6   0   15.02    0.77
   8   6   0   17.21    0.83
  -8  -6   0   17.00    0.40
   8   6   0   17.64    0.74
  -8   6   0   18.94    1.02
  -8   6   0   16.70    0.98
  -8  -6   0   15.52    1.27
   8   6   0   19.12    1.42
  -8  -6   0   18.70    0.91
  -8  -6   0   14.25    1.07
   8   6   0   17.30    0.62
   8   6   0   17.14    0.70
  -8  -6   0   17.36    0.91
   8  -6   0   17.05    1.64
  -8  -6   0   17.31    2.35
   8   6   0   16.81    0.53
   8   6   0   17.54    0.48
   8  -6   0   14.74    0.77
   8  -6   0   17.61    1.22
   8  -6   0   16.95    1.14
  -8   6   0   18.58    0.70
  -8  -6   0   16.38    0.80
   8   6   0   18.37    1.00
  -8   6   0   17.26    0.96
   8   6   0   17.31    0.80
   8  -6   0   15.78    1.22
  -8   6   0   17.21    0.70
  -8   6   0   16.94    0.58
   9  -6   0    2.25    0.43
  -9  -6   0    2.04    0.61
  -9   6   0    1.97    0.36
   9  -6   0    2.04    0.36
  -9   6   0    1.65    0.37
  -9   6   0    2.43    0.72
  -9  -6   0    2.00    0.32
   9  -6   0    1.76    0.32
   9   6   0    1.78    0.24
  -9   6   0    1.91    0.38
   9  -6   0    1.54    0.25
   9  -6   0    1.67    0.46
   9   6   0    1.85    0.19
   9   6   0    2.77    0.51
  -9  -6   0    1.54    0.38
   9  -6   0    1.69    0.35
   9   6   0    1.87    0.16
  -9   6   0    1.12    0.42
   9  -6   0    0.51    0.44
  -9   6   0    1.95    0.28
   9  -6   0    1.41    0.73
  -9   6   0    1.61    0.21
  -9   6   0    1.92    0.29
  -9   6   0    1.09    0.89
   9   6   0    2.12    0.37
  -9   6   0    2.07    0.33
   9  -6   0    1.34    0.29
  -9  -6   0    0.86    0.63
   9   6   0    1.87    0.64
   9  -6   0    1.18    0.45
   9  -6   0    2.11    0.50
  -9  -6   0    1.68    0.38
  -9   6   0    1.81    0.61
  -9  -6   0    1.53    0.48
  -9  -6   0    2.72    0.76
  -9   6   0    0.78    0.60
  -9  -6   0    2.06    0.39
   9   6   0    2.27    0.39
   9  -6   0    1.90    0.57
   9   6   0    1.36    0.26
  -9  -6   0    1.92    0.37
   9   6   0    1.36    0.39
  -9   6   0    1.25    0.36
  -9   6   0    2.20    0.45
   9   6   0    1.93    0.20
   9   6   0    1.58    0.31
  -9  -6   0    0.85    0.39
   9   6   0    1.43    0.48
  -9  -6   0    1.38    0.40
  10  -6   0    4.28    0.76
  10  -6   0    3.63    0.35
 -10   6   0    4.60    0.70
  10   6   0    4.06    0.33
  10  -6   0    4.89    0.49
 -10  -6   0    3.76    1.31
  10  -6   0    3.81    1.07
  10  -6   0    3.11    0.75
  10   6   0    4.43    0.26
 -10  -6   0    3.29    0.90
 -10   6   0    3.56    0.64
  10  -6   0    4.01    0.50
 -10  -6   0    2.94    0.60
 -10   6   0    3.96    0.35
 -10   6   0    4.69    0.41
  10   6   0    4.53    0.49
  10   6   0    4.63    0.95
  10   6   0    3.71    0.47
  10  -6   0    3.79    0.47
 -10   6   0    2.97    1.01
 -10   6   0    4.11    0.30
 -10   6   0    3.61    0.89
  10   6   0    4.46    0.47
  10  -6   0    4.18    0.73
 -10  -6   0    4.58    0.80
 -10   6   0    4.37    0.68
 -10  -6   0    3.47    0.52
 -10  -6   0    4.21    0.77
 -10   6   0    4.07    0.97
 -10  -6   0    4.53    0.64
  10   6   0    4.62    0.85
  10  -6   0    4.08    0.59
 -10   6   0    4.05    0.53
  10  -6   0    5.03    0.85
 -10  -6   0    4.68    0.39
  10   6   0    4.63    0.66
 -10   6   0    4.80    1.55
 -10  -6   0    4.17    0.64
 -10  -6   0    4.13    0.53
 -10   6   0    3.94    0.53
  10  -6   0    5.25    0.52
 -10  -6   0    3.64    0.88
  10  -6   0    5.77    1.32
 -10   6   0    3.89    0.75
  10   6   0    4.11    0.30
 -10   6   0    3.14    0.51
 -11  -6   0    9.54    2.11
 -11   6   0   13.01    0.93
 -11   6   0    8.96    1.51
  11   6   0   11.19    0.91
  11  -6   0   12.50    1.31
 -11   6   0   13.11    0.65
  11   6   0   12.09    1.32
 -11  -6   0   13.44    1.96
 -11  -6   0   10.39    1.51
 -11   6   0   12.67    0.92
 -11  -6   0   12.07    0.92
 -11   6   0   12.85    2.03
  11  -6   0   13.08    1.18
 -11   6   0   11.42    0.51
 -11  -6   0   10.81    1.11
  11  -6   0   10.97    1.07
  11   6   0   12.57    1.22
  11  -6   0   11.96    0.80
 -11   6   0   13.67    1.08
 -11  -6   0   13.15    1.00
 -11   6   0   11.38    0.82
 -11   6   0   12.80    1.03
  11  -6   0   11.81    0.79
 -11   6   0   10.28    0.69
 -11   6   0   13.39    0.68
  11   6   0   13.01    0.81
  11  -6   0   11.85    1.92
  11   6   0   12.94    0.86
 -11  -6   0   10.71    1.46
  11  -6   0   13.04    0.68
  11  -6   0   10.85    0.71
  11  -6   0   12.10    0.90
 -11  -6   0   11.31    0.90
  11   6   0   11.60    0.59
 -11  -6   0   13.48    1.11
 -11   6   0   10.46    2.27
  11   6   0   11.79    0.55
  11  -6   0   12.33    1.16
  11  -6   0   12.60    1.93
 -11   6   0   15.14    1.98
 -11  -6   0   11.51    0.73
 -11   6   0   10.97    1.09
 -11  -6   0   12.41    0.86
  11   6   0   12.19    0.47
  11   6   0   11.70    0.76
  11  -6   0   11.82    0.80
 -12  -6   0    0.70    1.06
  12   6   0    0.10    0.15
  12  -6   0    0.88    0.69
  12  -6   0    0.58    0.41
  12  -6   0    0.37    0.48
 -12   6   0   -0.04    0.51
  12   6   0    0.36    0.44
  12  -6   0    0.34    0.26
  12  -6   0    1.06    0.35
 -12   6   0    0.43    0.38
 -12   6   0    0.50    0.33
  12  -6   0    0.54    0.27
 -12  -6   0   -0.73    0.50
  12   6   0    0.56    0.24
 -12   6   0    1.28    0.87
 -12   6   0    0.65    0.44
 -12   6   0    0.41    0.21
 -12  -6   0    0.80    0.23
  12  -6   0    0.63    0.35
 -12   6   0    0.70    0.42
 -12   6   0   -0.26    1.03
  12   6   0    0.41    0.26
 -12   6   0    0.58    0.34
 -12   6   0    0.24    0.57
  12   6   0    0.05    0.22
 -12  -6   0    0.14    0.40
 -12  -6   0    0.20    0.39
  12  -6   0    0.33    0.38
  12   6   0    0.30    0.13
 -12   6   0    0.75    0.24
 -12   6   0    0.68    0.20
 -12  -6   0    0.47    0.31
 -12  -6   0    1.67    0.74
  12  -6   0    0.06    0.56
 -12  -6   0    0.41    0.26
 -12  -6   0    0.60    0.40
 -12  -6   0    0.58    0.35
 -12  -6   0    0.12    0.29
 -13  -6   0   -0.14    0.27
 -13   6   0   -0.15    0.14
  13  -6   0   -0.11    0.18
  13   6   0    0.19    0.17
 -13   6   0   -0.17    0.22
 -13   6   0    0.01    0.16
 -13   6   0    0.15    0.36
 -13  -6   0   -0.37    0.19
 -13  -6   0   -0.32    0.25
  13   6   0    0.08    0.30
  13  -6   0    0.07    0.33
 -13   6   0   -0.28    0.52
 -13  -6   0   -0.32    0.27
  13  -6   0   -0.04    0.18
  13   6   0    0.19    0.18
 -13  -6   0    0.14    0.26
  13   6   0    0.22    0.23
  13   6   0    0.09    0.22
 -13  -6   0    0.39    0.38
 -13  -6   0   -0.20    0.17
 -13   6   0    0.10    0.14
 -13   6   0    0.58    0.32
  13  -6   0   -0.02    0.20
 -13  -6   0   -0.17    0.36
  13  -6   0   -0.03    0.16
  13   6   0   -0.01    0.50
  13   6   0   -0.20    0.18
 -13  -6   0   -0.78    0.35
  13  -6   0    0.18    0.33
 -13  -6   0    0.07    0.48
  13   6   0    0.01    0.12
 -13   6   0    0.09    0.34
 -13   6   0    0.01    0.31
 -13   6   0   -0.04    0.50
  13  -6   0   -0.07    0.23
  13  -6   0    0.03    0.39
 -14  -6   0    0.02    0.18
  14  -6   0   -0.02    0.21
  14  -6   0    0.05    0.24
 -14   6   0   -0.04    0.26
  14  -6   0    0.15    0.38
 -14  -6   0   -0.14    0.29
  14   6   0   -0.39    0.23
 -14   6   0   -0.69    0.55
 -14  -6   0    0.22    0.29
 -14  -6   0    0.50    0.40
 -14  -6   0    0.43    0.36
 -14  -6   0    0.18    0.59
  14   6   0    0.09    0.27
 -14   6   0   -0.54    0.27
  14  -6   0    0.78    0.44
 -14  -6   0    0.47    0.42
 -14  -6   0    0.08    0.22
  14  -6   0    0.13    0.22
 -14  -6   0   -0.15    0.49
 -14   6   0   -0.27    0.42
 -14   6   0    0.16    0.21
  14  -6   0    0.31    0.40
  14   6   0   -0.51    0.45
  14  -6   0    0.00    0.21
  14  -6   0    0.46    0.54
 -14   6   0    0.05    0.15
 -14   6   0    0.12    0.31
 -14   6   0   -0.25    0.15
  14   6   0   -0.11    0.15
  14   6   0   -0.01    0.29
  14  -6   0    0.26    0.22
 -14  -6   0   -0.22    0.41
  14  -6   0   -0.14    0.21
 -14   6   0   -0.01    0.36
  15   6   0    0.24    0.32
 -15  -6   0   -0.09    0.44
 -15   6   0    0.59    0.37
  15  -6   0    0.41    0.35
 -15  -6   0    0.90    0.45
 -15   6   0    0.20    0.20
 -15  -6   0    0.06    0.28
  15  -6   0    0.39    0.30
 -15   6   0    0.31    0.24
  15  -6   0    0.32    0.23
 -15  -6   0   -0.09    0.21
  15  -6   0    0.68    0.31
 -15  -6   0   -0.06    0.38
 -15   6   0    0.26    0.41
  15  -6   0   -0.12    0.22
 -15  -6   0    0.14    0.34
 -15   6   0    0.92    0.51
 -15   6   0    0.33    0.20
  15  -6   0    0.70    0.39
  15   6   0    0.41    0.24
 -15  -6   0   -0.02    0.39
  15   6   0    0.24    0.36
 -16   6   0    1.60    0.37
  16  -6   0    1.56    0.39
 -16  -6   0    1.34    0.55
 -16   6   0    0.88    0.60
 -16  -6   0    1.48    0.58
 -16  -6   0    0.01    0.46
 -16   6   0    1.57    0.31
 -16  -6   0    1.15    0.60
 -16   6   0    1.62    0.70
 -16   6   0    0.92    0.45
  16   6   0    0.66    0.44
 -16  -6   0    1.04    0.51
  16   6   0    1.59    0.42
  16  -6   0    1.31    0.42
 -16   6   0    1.29    0.35
  16   6   0    1.38    0.45
  16  -6   0    2.64    0.58
 -17  -6   0    0.44    0.59
  17  -6   0    0.13    0.28
 -17  -6   0   -0.27    0.44
  17   6   0   -0.25    0.26
 -17  -6   0   -0.62    0.27
 -17  -6   0   -0.03    0.70
 -17   6   0    0.50    0.46
  17   6   0   -0.17    0.31
  17  -6   0    0.28    0.39
 -17   6   0    0.59    0.54
 -17  -6   0    0.59    0.45
 -17   6   0    0.11    0.44
   0  -7   0    0.02    0.05
   0  -7   0    0.32    0.19
   0   7   0    0.04    0.05
   0  -7   0    0.13    0.10
   0   7   0    0.20    0.19
   0  -7   0    0.00    0.21
   0   7   0    0.51    0.29
   0  -7   0    0.05    0.08
   0  -7   0    0.02    0.12
   0  -7   0   -0.03    0.12
   0  -7   0    0.04    0.21
   0   7   0    0.01    0.14
   0   7   0    0.17    0.14
   0  -7   0    0.06    0.13
   0   7   0   -0.05    0.09
   0   7   0    0.02    0.09
   0  -7   0    0.01    0.09
   0  -7   0   -0.02    0.06
   0  -7   0    0.03    0.17
   0  -7   0   -0.03    0.09
   0   7   0    0.03    0.06
   0   7   0    0.03    0.07
   0   7   0   -0.15    0.14
   0   7   0    0.06    0.07
   0   7   0    0.07    0.15
   0   7   0   -0.05    0.09
   0   7   0    0.13    0.08
   0  -7   0    0.03    0.07
   0  -7   0    0.09    0.07
   0   7   0    0.06    0.10
   0  -7   0    0.09    0.11
   0   7   0    0.02    0.14
   0   7   0    0.13    0.09
   0   7   0    0.04    0.07
   0  -7   0   -0.05    0.12
   0  -7   0   -0.07    0.11
   0   7   0    0.06    0.11
   0  -7   0   -0.02    0.11
   0  -7   0   -0.08    0.17
   0   7   0    0.06    0.04
   0  -7   0    0.03    0.04
   0   7   0    0.17    0.28
   0  -7   0    0.14    0.11
   0  -7   0   -0.09    0.13
   0  -7   0    0.11    0.08
   0  -7   0    0.16    0.11
   0  -7   0    0.14    0.09
   0   7   0    0.10    0.08
  -1  -7   0    6.89    0.39
  -1  -7   0    6.75    0.40
   1  -7   0    7.62    0.57
   1  -7   0    7.32    0.34
   1   7   0    6.89    0.49
  -1  -7   0    7.06    0.32
  -1  -7   0    6.40    0.31
   1  -7   0    7.07    0.43
  -1  -7   0    6.88    0.96
  -1  -7   0    6.61    0.56
   1   7   0    6.83    0.38
   1  -7   0    6.74    0.57
   1   7   0    6.78    0.44
  -1  -7   0    6.34    0.54
   1  -7   0    7.25    0.58
  -1  -7   0    6.89    0.37
   1  -7   0    7.02    0.25
   1  -7   0    8.02    0.44
   1  -7   0    6.94    0.53
   1  -7   0    7.83    0.75
  -1  -7   0    6.95    0.28
   1  -7   0    7.52    0.51
  -1  -7   0    6.28    0.23
  -1   7   0    7.02    0.31
   1  -7   0    7.24    0.35
   1   7   0    6.84    0.27
   1   7   0    6.15    0.43
  -1  -7   0    6.15    0.54
   1   7   0    6.49    0.49
  -1   7   0    6.79    0.34
  -1   7   0    6.79    0.73
  -1   7   0    6.64    0.51
  -1  -7   0    7.10    0.40
   1   7   0    7.42    0.37
   1  -7   0    7.20    0.41
  -1  -7   0    7.38    0.46
  -1  -7   0    6.70    0.48
  -1  -7   0    6.97    0.51
  -1   7   0    6.53    0.35
   1   7   0    7.20    0.35
   1   7   0    6.83    0.29
   1  -7   0    6.99    0.34
  -1   7   0    6.39    0.74
  -1  -7   0    6.82    0.51
   1  -7   0    7.66    0.51
  -1  -7   0    6.53    0.34
  -1   7   0    6.55    0.41
  -1  -7   0    7.22    0.27
   1   7   0    6.37    0.27
   1   7   0    5.80    0.62
   1  -7   0    5.83    0.92
   1  -7   0    8.00    1.11
   1   7   0    8.66    0.66
  -1   7   0    6.62    0.30
   1   7   0    6.85    0.60
   1   7   0    6.47    0.33
   1   7   0    7.21    0.26
  -1  -7   0    7.94    0.78
  -1   7   0    6.80    0.44
   1  -7   0    8.35    0.84
  -1   7   0    7.13    0.52
  -1   7   0    7.55    0.37
   1   7   0    6.99    0.26
  -1   7   0    7.03    0.64
   1   7   0    6.25    0.29
  -1  -7   0    6.88    0.90
   1  -7   0    6.60    0.30
   1  -7   0    7.25    0.31
   1  -7   0    6.32    0.57
   1   7   0    6.48    0.23
   1  -7   0    7.49    0.33
  -1  -7   0    6.61    0.33
  -1  -7   0    6.74    0.38
   1  -7   0    7.22    0.29
  -1  -7   0    7.18    0.40
   1   7   0    6.68    0.31
  -1   7   0    6.66    0.43
   1   7   0    6.28    0.71
   1  -7   0    7.57    0.38
   1  -7   0    7.64    0.31
  -1   7   0    6.94    0.31
   1   7   0    6.86    0.50
   1   7   0    7.34    0.43
   1  -7   0    6.67    0.40
  -1   7   0    7.18    0.53
   1  -7   0    7.38    0.39
  -1   7   0    6.51    0.29
  -1   7   0    7.12    0.26
  -1  -7   0    6.45    0.62
   1   7   0    7.42    0.43
  -1  -7   0    6.56    0.40
  -1  -7   0    6.54    0.56
   1   7   0    7.35    0.74
   2  -7   0    4.49    0.57
  -2  -7   0    3.99    0.28
  -2   7   0    4.07    0.25
   2  -7   0    3.77    0.24
   2   7   0    3.47    0.47
  -2   7   0    4.34    0.81
  -2   7   0    3.83    0.29
   2  -7   0    4.32    0.21
  -2  -7   0    3.90    0.27
   2  -7   0    3.23    0.52
  -2  -7   0    3.63    0.29
   2  -7   0    5.41    0.92
  -2   7   0    3.87    0.22
   2   7   0    3.89    0.17
   2  -7   0    3.82    0.32
   2   7   0    3.45    0.26
   2  -7   0    3.64    0.24
   2   7   0    4.76    0.63
   2  -7   0    3.87    0.24
   2   7   0    3.91    0.39
  -2   7   0    3.44    0.29
  -2   7   0    3.86    0.55
  -2   7   0    3.71    0.30
   2   7   0    3.61    0.29
  -2   7   0    3.51    0.26
   2  -7   0    4.04    0.20
   2   7   0    3.87    0.38
  -2  -7   0    4.36    0.48
  -2  -7   0    3.30    0.51
  -2  -7   0    3.45    0.45
  -2  -7   0    3.88    0.32
   2   7   0    3.57    0.25
   2   7   0    3.25    0.43
  -2  -7   0    2.74    0.39
   2  -7   0    4.10    0.84
  -2   7   0    3.69    0.38
  -2   7   0    3.92    0.20
   2  -7   0    3.83    0.28
   2  -7   0    4.80    0.61
   2  -7   0    4.85    0.87
  -2   7   0    3.99    0.65
   2  -7   0    4.01    0.26
   2   7   0    4.14    0.28
  -2  -7   0    3.59    0.68
   2   7   0    3.62    0.18
   2  -7   0    3.83    0.31
   2   7   0    3.85    0.29
   2   7   0    3.56    0.65
   2  -7   0    3.71    0.25
   2  -7   0    4.43    0.24
  -2  -7   0    3.91    0.17
  -2   7   0    4.20    0.45
   2   7   0    3.51    0.21
   2   7   0    4.70    0.72
   2   7   0    3.20    0.31
   2   7   0    3.50    0.31
   2  -7   0    3.36    0.33
  -2  -7   0    3.00    0.30
   2   7   0    3.79    0.21
   2   7   0    3.82    0.17
   2   7   0    3.85    0.19
  -2  -7   0    4.00    0.33
  -2   7   0    3.92    0.24
   2  -7   0    4.05    0.20
  -2   7   0    3.88    0.25
  -2  -7   0    4.29    0.46
  -2  -7   0    3.31    0.26
   2  -7   0    4.06    0.35
  -2   7   0    3.70    0.21
   2  -7   0    2.98    0.48
   2  -7   0    3.51    0.39
  -2   7   0    3.81    0.17
   2  -7   0    4.21    0.34
  -2   7   0    4.15    0.17
  -2   7   0    4.11    0.27
   2   7   0    3.58    0.20
  -2   7   0    3.80    0.39
   2   7   0    3.76    0.28
   2   7   0    3.93    0.40
   2   7   0    3.80    0.22
   3   7   0    2.48    0.29
  -3   7   0    1.95    0.19
   3  -7   0    2.42    0.32
   3   7   0    1.93    0.23
   3  -7   0    2.06    0.44
  -3  -7   0    1.85    0.24
   3  -7   0    2.41    0.22
  -3  -7   0    1.49    0.28
  -3  -7   0    2.14    0.21
  -3   7   0    1.92    0.12
  -3   7   0    2.43    0.43
  -3   7   0    1.98    0.20
  -3  -7   0    1.69    0.23
  -3  -7   0    1.32    0.32
   3  -7   0    2.52    0.35
   3   7   0    1.50    0.45
  -3  -7   0    1.94    0.29
   3  -7   0    1.87    0.41
  -3   7   0    2.26    0.17
   3   7   0    2.01    0.33
   3  -7   0    3.17    0.78
   3   7   0    1.90    0.14
   3  -7   0    1.92    0.60
   3  -7   0    1.95    0.23
   3  -7   0    1.91    0.27
   3   7   0    2.34    0.41
   3   7   0    2.30    0.30
  -3  -7   0    2.25    0.22
   3  -7   0    2.03    0.17
  -3   7   0    2.02    0.40
   3   7   0    1.80    0.18
   3   7   0    1.86    0.16
   3   7   0    2.04    0.36
   3  -7   0    2.22    0.35
  -3  -7   0    1.58    0.40
  -3   7   0    2.00    0.59
   3  -7   0    1.76    0.21
  -3  -7   0    2.40    0.37
  -3  -7   0    2.03    0.38
  -3   7   0    2.69    0.64
  -3   7   0    2.31    0.40
  -3  -7   0    2.21    0.26
   3  -7   0    1.71    0.60
  -3   7   0    2.13    0.15
  -3   7   0    2.31    0.17
   3   7   0    1.47    0.28
  -3  -7   0    2.18    0.12
   3   7   0    2.60    0.31
   3   7   0    1.73    0.44
   3   7   0    1.95    0.14
  -3   7   0    2.37    0.21
  -3  -7   0    2.01    0.30
   3   7   0    1.77    0.19
  -3   7   0    2.62    0.31
   3  -7   0    3.54    0.57
  -3   7   0    2.20    0.27
  -3  -7   0    1.72    0.15
   3  -7   0    2.10    0.41
   3   7   0    1.85    0.16
  -3   7   0    1.92    0.31
  -3  -7   0    1.93    0.36
   3   7   0    2.04    0.10
  -3  -7   0    1.90    0.41
   3   7   0    1.97    0.20
  -3   7   0    2.14    0.20
  -3  -7   0    2.35    0.60
   4   7   0    6.63    0.69
  -4  -7   0    5.13    0.79
   4  -7   0    4.71    0.38
  -4  -7   0    5.01    0.32
  -4  -7   0    4.47    0.44
  -4  -7   0    4.83    0.36
  -4   7   0    4.64    0.25
  -4   7   0    4.20    0.60
   4   7   0    6.33    0.79
  -4   7   0    4.55    0.21
  -4   7   0    5.23    0.36
   4   7   0    5.16    0.34
  -4  -7   0    5.83    0.52
   4  -7   0    4.53    0.62
   4   7   0    5.00    0.28
   4  -7   0    4.16    0.87
   4  -7   0    4.99    0.98
   4   7   0    4.50    0.60
  -4  -7   0    5.38    0.91
   4  -7   0    4.26    0.61
  -4   7   0    4.22    0.29
  -4  -7   0    5.04    0.54
  -4   7   0    4.56    0.22
   4   7   0    5.29    0.28
   4   7   0    4.91    0.20
   4  -7   0    4.68    0.37
  -4   7   0    5.29    0.29
  -4   7   0    4.21    0.90
   4  -7   0    4.80    0.31
  -4  -7   0    5.35    0.33
  -4  -7   0    5.16    0.45
   4  -7   0    4.93    0.34
  -4  -7   0    4.82    0.33
  -4  -7   0    5.02    0.14
  -4   7   0    4.75    0.34
   4   7   0    5.18    0.20
   4   7   0    4.75    0.37
  -4   7   0    4.47    0.47
   4   7   0    4.95    0.30
  -4  -7   0    4.35    0.23
  -4  -7   0    4.78    0.22
  -4   7   0    5.52    0.99
   4   7   0    5.15    0.32
  -4   7   0    4.63    0.27
  -4   7   0    5.00    0.39
  -4  -7   0    4.89    0.66
  -4   7   0    4.85    0.28
   4  -7   0    4.49    0.30
   4   7   0    5.61    0.45
   4   7   0    4.57    0.27
   4  -7   0    4.58    0.62
   4   7   0    5.60    0.42
  -4   7   0    3.44    0.55
  -4  -7   0    5.69    0.55
   4  -7   0    5.04    1.00
   4   7   0    5.05    0.24
  -4  -7   0    5.18    0.40
   4   7   0    4.40    0.39
   4  -7   0    4.34    0.47
   4  -7   0    4.35    0.63
   4   7   0    5.01    0.13
   4   7   0    4.82    0.19
   4  -7   0    5.23    0.29
   4  -7   0    4.35    0.38
  -4  -7   0    5.22    0.36
  -4   7   0    5.10    0.62
  -5   7   0    1.93    0.15
  -5   7   0    1.50    0.24
  -5   7   0    1.66    0.30
  -5   7   0    1.76    0.43
  -5   7   0    1.82    0.17
   5   7   0    2.44    0.28
  -5   7   0    2.16    0.45
  -5  -7   0    2.03    0.30
   5   7   0    2.32    0.34
   5  -7   0    1.83    0.27
   5   7   0    2.73    0.53
  -5  -7   0    1.33    0.37
  -5   7   0    1.82    0.25
  -5  -7   0    1.62    0.23
  -5  -7   0    2.36    0.39
  -5   7   0    2.25    0.69
   5  -7   0    1.86    0.12
  -5  -7   0    1.43    0.48
  -5  -7   0    2.44    0.50
  -5   7   0    2.05    0.19
   5  -7   0    2.03    0.44
   5  -7   0    2.13    0.27
  -5   7   0    1.17    0.40
   5   7   0    2.21    0.13
  -5  -7   0    1.97    0.15
   5   7   0    1.88    0.12
  -5   7   0    2.15    0.66
   5   7   0    1.90    0.17
  -5   7   0    2.50    0.43
  -5  -7   0    2.47    0.75
  -5  -7   0    1.91    0.36
  -5   7   0    1.77    0.23
  -5   7   0    1.94    0.19
   5  -7   0    2.43    0.73
   5   7   0    1.85    0.24
   5  -7   0    1.80    0.39
  -5  -7   0    2.17    0.23
   5  -7   0    2.47    0.37
  -5   7   0    2.41    0.23
  -5  -7   0    2.41    0.33
   5   7   0    2.18    0.16
   5   7   0    1.78    0.45
  -5   7   0    1.93    0.32
   5   7   0    2.04    0.32
   5  -7   0    2.12    0.49
   5  -7   0    1.68    0.15
   5   7   0    2.51    0.22
   5  -7   0    1.53    0.55
  -5  -7   0    2.66    0.42
   5  -7   0    1.50    0.21
  -5  -7   0    2.84    0.52
   5  -7   0    1.70    0.42
   5   7   0    1.78    0.27
   5  -7   0    2.06    0.33
  -5  -7   0    2.36    0.32
   5  -7   0    2.28    0.33
   6   7   0    7.76    0.26
  -6   7   0    4.62    0.98
   6  -7   0    7.35    0.71
  -6   7   0    7.08    0.57
   6  -7   0    8.63    0.81
  -6  -7   0    8.62    0.78
  -6   7   0    7.70    0.44
   6  -7   0    7.47    0.51
  -6  -7   0    7.96    0.43
  -6  -7   0    7.36    0.30
  -6   7   0    7.58    0.45
  -6   7   0    5.62    1.24
   6  -7   0    7.40    0.51
  -6  -7   0    7.57    0.51
  -6  -7   0    8.65    1.46
  -6   7   0    7.51    0.41
  -6  -7   0    6.65    0.59
   6   7   0    7.89    0.35
   6  -7   0    7.12    0.41
   6   7   0    7.88    0.50
   6   7   0    7.62    0.30
  -6   7   0    7.61    0.36
  -6   7   0    7.78    0.38
  -6  -7   0    5.75    0.56
   6  -7   0    7.79    0.26
  -6  -7   0    7.65    0.75
  -6  -7   0    7.19    0.41
  -6  -7   0    7.60    0.74
  -6   7   0    7.35    0.45
   6  -7   0    8.07    1.42
   6  -7   0    7.65    0.31
  -6   7   0    7.40    0.62
   6  -7   0    7.40    0.73
   6   7   0    8.57    0.44
   6   7   0    7.24    0.55
   6  -7   0    7.97    0.75
  -6   7   0    9.65    0.95
   6  -7   0    9.57    1.47
   6  -7   0    7.37    0.42
   6   7   0    8.17    0.39
   6  -7   0    8.94    0.55
   6   7   0    7.35    0.72
   6   7   0    7.59    0.45
  -6   7   0    7.52    0.42
   6  -7   0    7.60    0.54
  -6  -7   0    6.73    0.58
   6   7   0    8.24    0.53
  -6   7   0    7.75    0.74
  -6  -7   0    6.46    0.99
  -6  -7   0    7.65    0.51
   6   7   0    7.33    0.79
  -6   7   0    8.86    0.85
  -6   7   0    7.79    0.35
   6   7   0    7.58    0.26
  -6  -7   0    6.91    0.49
  -6   7   0    7.35    0.54
  -7   7   0    2.21    0.23
   7   7   0    1.34    0.22
   7   7   0    1.60    0.22
   7  -7   0    1.98    0.52
   7  -7   0    1.95    0.27
   7   7   0    1.82    0.16
  -7  -7   0    2.04    0.32
  -7   7   0    1.53    0.34
  -7  -7   0    2.01    0.34
  -7  -7   0    1.66    0.42
   7  -7   0    2.07    0.30
  -7  -7   0    1.77    0.25
  -7   7   0    1.48    0.22
  -7   7   0    1.42    0.27
   7  -7   0    1.80    0.34
  -7   7   0    1.46    0.24
   7  -7   0    0.80    0.64
   7   7   0    1.67    0.29
   7  -7   0    1.70    0.32
   7   7   0    2.17    0.39
   7   7   0    1.48    0.20
   7   7   0    1.67    0.45
  -7  -7   0    1.56    0.31
  -7   7   0    2.45    0.81
  -7   7   0    2.62    0.90
   7   7   0    1.72    0.14
   7  -7   0    1.96    0.37
  -7   7   0    1.33    0.49
   7   7   0    1.70    0.13
  -7   7   0    2.48    0.62
  -7  -7   0    1.47    0.34
  -7   7   0    1.61    0.36
  -7  -7   0    1.73    0.62
  -7  -7   0    1.42    0.38
  -7  -7   0    2.23    0.52
   7   7   0    1.59    0.30
   7  -7   0    1.19    0.36
   7  -7   0    1.07    0.56
   7  -7   0    1.34    0.45
   7   7   0    2.42    0.58
   7   7   0    1.74    0.32
   7  -7   0    1.47    0.46
  -7   7   0    1.53    0.38
  -7   7   0    2.15    0.32
  -7  -7   0    1.74    0.71
   7  -7   0    1.62    0.29
  -7   7   0    1.72    0.46
  -7  -7   0    1.79    0.45
  -7   7   0    2.54    0.31
  -8   7   0   16.44    0.97
  -8   7   0   16.10    0.69
  -8   7   0   14.11    1.92
   8   7   0   14.67    0.50
   8   7   0   14.43    0.47
  -8   7   0   15.20    0.76
  -8   7   0   15.63    0.57
   8  -7   0   14.30    0.65
  -8  -7   0   13.71    1.07
  -8   7   0   14.54    0.95
  -8   7   0   15.73    0.79
  -8   7   0   13.18    0.87
  -8  -7   0   13.95    1.09
   8  -7   0   15.57    1.14
   8  -7   0   14.76    0.69
  -8  -7   0   15.58    1.25
   8   7   0   15.05    0.59
   8  -7   0   15.53    0.81
   8   7   0   15.78    1.14
   8  -7   0   15.35    1.17
  -8   7   0   12.64    1.30
   8   7   0   13.62    0.84
  -8  -7   0   12.71    1.94
   8  -7   0   14.01    0.81
  -8  -7   0   12.77    0.86
   8   7   0   14.43    0.61
  -8  -7   0   15.78    1.49
   8   7   0   16.04    0.70
  -8  -7   0   15.08    0.84
  -8   7   0   13.89    0.65
   8  -7   0   15.95    1.72
   8   7   0   13.69    0.71
  -8  -7   0   14.65    0.81
  -8   7   0   14.99    1.15
  -8  -7   0   16.51    0.82
   8  -7   0   15.71    2.11
   8   7   0   14.77    1.28
   8   7   0   15.10    0.43
   8  -7   0   14.10    0.77
   8  -7   0   16.09    1.16
  -8   7   0   14.50    0.65
   8  -7   0   16.44    1.21
  -8   7   0   13.76    1.27
  -8   7   0   13.51    2.26
   8  -7   0   14.95    0.82
  -8  -7   0   13.79    0.97
   8   7   0   15.09    0.80
  -8  -7   0   14.89    0.66
   8   7   0   14.56    0.89
   9   7   0    3.75    0.71
  -9  -7   0    4.99    0.82
  -9   7   0    5.42    0.34
   9  -7   0    3.78    0.52
   9  -7   0    5.08    0.40
   9  -7   0    4.39    0.46
   9   7   0    4.49    0.37
  -9   7   0    5.01    0.41
   9   7   0    4.62    0.27
   9  -7   0    4.24    0.76
   9  -7   0    2.37    0.87
  -9   7   0    5.28    0.71
  -9   7   0    4.78    1.24
   9  -7   0    5.48    0.43
  -9   7   0    4.07    0.93
   9  -7   0    4.80    0.50
  -9   7   0    5.66    0.62
   9   7   0    4.08    0.27
  -9   7   0    5.34    1.08
  -9   7   0    4.29    0.39
   9   7   0    4.95    0.34
   9   7   0    4.06    0.59
  -9  -7   0    5.22    0.83
  -9   7   0    4.16    0.53
   9  -7   0    5.01    0.48
  -9   7   0    3.49    0.60
  -9   7   0    5.49    1.63
  -9   7   0    5.01    0.49
  -9   7   0    4.47    0.39
  -9  -7   0    4.60    0.73
  -9  -7   0    4.90    0.52
   9   7   0    4.23    0.45
   9  -7   0    4.44    0.79
  -9  -7   0    5.28    1.38
  -9  -7   0    5.07    0.51
   9  -7   0    3.69    1.01
   9   7   0    4.13    0.84
  -9   7   0    4.94    0.84
   9   7   0    4.27    0.23
  -9  -7   0    4.26    0.52
   9   7   0    3.97    0.61
  -9  -7   0    5.09    0.41
   9   7   0    4.91    0.47
  -9  -7   0    4.48    0.86
   9   7   0    4.53    0.41
  -9  -7   0    5.26    0.69
   9  -7   0    3.50    0.71
   9  -7   0    3.70    0.70
  -9  -7   0    4.51    1.03
  10  -7   0   -0.02    0.17
 -10   7   0    0.35    0.26
 -10   7   0    0.43    0.31
 -10  -7   0   -0.46    0.24
 -10  -7   0    0.18    0.29
 -10  -7   0   -0.14    0.18
 -10   7   0    0.81    0.74
 -10   7   0    0.19    0.45
  10  -7   0   -0.09    0.11
  10   7   0    0.08    0.17
  10  -7   0    0.08    0.18
  10  -7   0    0.24    0.29
 -10  -7   0    0.33    0.25
  10   7   0    0.21    0.16
  10   7   0    0.22    0.40
  10   7   0    0.09    0.20
 -10   7   0    0.88    0.56
  10  -7   0    0.10    0.18
  10  -7   0    0.21    0.24
  10  -7   0   -0.06    0.16
 -10   7   0   -0.20    0.13
 -10   7   0    0.38    0.15
 -10  -7   0   -0.09    0.26
  10  -7   0    0.46    0.54
 -10  -7   0   -0.09    0.12
  10  -7   0    0.07    0.34
 -10   7   0    0.04    0.23
  10   7   0    0.06    0.10
  10  -7   0   -0.41    0.45
 -10   7   0    0.45    0.44
  10   7   0    0.42    0.33
  10  -7   0   -0.43    0.22
 -10   7   0    0.07    0.25
 -10  -7   0    0.25    0.41
 -10   7   0    0.09    0.20
 -10  -7   0    0.05    0.17
 -10   7   0    0.11    0.16
 -10  -7   0    0.37    0.31
 -10  -7   0    1.02    0.68
 -10  -7   0    1.13    0.51
  10   7   0    0.19    0.10
  10  -7   0    0.19    0.28
 -10   7   0    0.20    0.18
 -10   7   0   -0.01    0.25
  10   7   0   -0.15    0.18
  10   7   0    0.19    0.13
  11  -7   0    0.89    0.72
 -11  -7   0    0.52    0.21
 -11   7   0    0.02    0.26
 -11   7   0    0.43    0.45
  11  -7   0    0.04    0.19
 -11  -7   0   -0.17    0.32
  11   7   0    0.54    0.19
 -11  -7   0    0.31    0.32
  11  -7   0    0.15    0.18
 -11  -7   0    0.60    0.38
 -11  -7   0    0.30    0.31
  11   7   0    0.48    0.13
 -11  -7   0    1.06    0.39
 -11   7   0    0.17    0.71
  11  -7   0    0.04    0.28
  11   7   0   -0.22    0.21
 -11   7   0    1.39    0.63
 -11  -7   0    1.15    0.72
  11   7   0    0.46    0.16
  11  -7   0    1.17    0.46
  11   7   0    0.38    0.26
 -11  -7   0    0.64    0.26
  11  -7   0    0.26    0.24
 -11   7   0    0.25    0.26
  11  -7   0    0.55    0.24
 -11   7   0    0.45    0.28
 -11   7   0    0.33    0.31
  11  -7   0    0.40    0.54
 -11  -7   0    0.80    0.84
  11   7   0    0.21    0.32
 -11  -7   0    0.40    0.28
  11   7   0   -0.11    0.34
 -11   7   0    0.38    0.59
  11  -7   0    0.69    0.43
 -11   7   0    0.27    0.19
 -11   7   0    0.72    0.38
  11   7   0    0.50    0.26
 -11   7   0    0.51    0.47
 -11   7   0    0.69    0.37
  11   7   0    0.58    0.24
 -11  -7   0    0.60    0.49
  12  -7   0   -0.30    0.51
 -12  -7   0    0.05    0.35
  12   7   0   -0.12    0.10
 -12   7   0   -0.36    0.26
 -12   7   0   -0.06    0.15
 -12   7   0   -0.08    0.30
  12  -7   0    0.42    0.31
  12   7   0   -0.15    0.26
 -12   7   0    0.04    0.35
 -12   7   0   -0.18    0.11
  12   7   0   -0.15    0.18
  12   7   0    0.05    0.20
 -12   7   0   -0.36    0.45
  12   7   0    0.18    0.16
 -12   7   0    0.20    0.58
 -12  -7   0    0.03    0.29
  12  -7   0   -0.26    0.19
 -12  -7   0   -0.49    0.30
 -12   7   0    0.05    0.23
 -12  -7   0   -0.07    0.22
  12  -7   0    0.33    0.34
 -12  -7   0    0.13    0.25
  12  -7   0    0.42    0.41
 -12  -7   0    0.67    0.49
 -12  -7   0    0.15    0.35
  12  -7   0    0.37    0.25
  12  -7   0    0.06    0.21
  12   7   0    0.08    0.12
  12  -7   0    0.52    0.48
 -12   7   0   -0.61    0.47
 -12  -7   0   -0.15    0.30
 -12   7   0   -0.68    0.84
 -12   7   0   -0.07    0.12
 -12   7   0   -0.23    0.22
  12  -7   0    0.23    0.54
  12  -7   0    0.23    0.19
  12  -7   0   -0.03    0.24
 -12  -7   0    1.79    0.96
 -12  -7   0    0.81    0.63
  12  -7   0    0.00    0.19
 -12  -7   0   -0.04    0.17
 -13   7   0    2.18    0.90
  13   7   0    2.76    0.35
 -13  -7   0    3.67    1.01
  13  -7   0    3.64    0.90
 -13  -7   0    3.44    0.59
 -13  -7   0    3.24    0.66
 -13  -7   0    2.93    0.73
 -13  -7   0    2.81    0.58
 -13   7   0    3.33    0.65
 -13  -7   0    3.06    1.09
  13   7   0    2.95    0.59
  13  -7   0    2.83    0.58
 -13   7   0    3.06    0.71
  13   7   0    3.81    0.60
 -13   7   0    3.12    0.43
 -13   7   0    3.76    0.63
  13   7   0    2.91    0.43
 -13   7   0    3.32    0.37
  13  -7   0    3.34    0.59
 -13   7   0    3.28    1.04
 -13   7   0    3.30    0.44
  13  -7   0    3.49    0.58
  13   7   0    2.73    0.53
  13  -7   0    3.17    0.51
 -13  -7   0    3.20    0.46
 -13   7   0    4.75    0.87
  13   7   0    2.88    0.28
  13  -7   0    3.01    0.87
  13  -7   0    4.59    0.95
  13  -7   0    3.18    0.45
  13   7   0    2.52    0.59
 -13  -7   0    1.96    0.69
 -13  -7   0    2.68    0.73
 -13  -7   0    3.89    0.71
 -13   7   0    2.54    0.68
  13   7   0    2.59    0.95
  13  -7   0    4.69    0.68
  13  -7   0    3.22    0.80
 -14  -7   0    0.76    0.31
  14   7   0    1.44    0.51
 -14   7   0    0.35    0.35
 -14   7   0    0.51    0.42
  14  -7   0    0.73    0.30
 -14   7   0    0.73    0.27
 -14   7   0    0.38    0.60
  14  -7   0    1.17    0.41
  14   7   0    1.20    0.66
  14  -7   0    0.92    0.51
  14  -7   0    1.62    0.47
 -14  -7   0    1.68    0.90
 -14   7   0    0.94    0.24
  14  -7   0    0.69    0.46
 -14  -7   0    1.28    0.60
  14  -7   0    0.72    0.50
  14  -7   0    0.75    0.54
 -14   7   0    0.64    0.38
  14   7   0    1.10    0.39
  14   7   0    0.76    0.40
 -14   7   0    0.96    0.52
 -14  -7   0    0.49    0.49
 -14  -7   0    0.39    0.62
  14  -7   0    0.58    0.32
  14  -7   0    0.98    0.39
 -14   7   0    0.81    0.47
 -14  -7   0    0.57    0.41
 -14  -7   0    0.71    0.40
 -14  -7   0    0.49    0.34
 -14  -7   0    0.41    0.42
 -14   7   0    0.48    0.24
 -14  -7   0    1.68    0.50
  14   7   0    0.74    0.26
 -14   7   0    1.08    0.79
  14  -7   0    0.63    0.27
 -15  -7   0   -0.33    0.38
  15   7   0   -0.09    0.28
 -15   7   0    0.94    0.45
  15   7   0    0.21    0.22
 -15  -7   0   -0.23    0.31
  15  -7   0   -0.02    0.24
 -15  -7   0    0.12    0.27
 -15   7   0    0.93    0.40
 -15  -7   0    0.21    0.37
  15   7   0    0.14    0.29
 -15  -7   0    0.05    0.21
 -15   7   0    0.07    0.20
 -15  -7   0   -0.05    0.27
  15  -7   0    0.12    0.31
 -15   7   0    0.32    0.44
  15  -7   0    0.02    0.23
  15  -7   0    0.15    0.25
  15  -7   0    0.08    0.24
 -15   7   0    0.11    0.20
  15  -7   0    0.34    0.32
 -15  -7   0    0.15    0.41
 -15   7   0    0.01    0.17
 -16   7   0   -0.02    0.41
 -16  -7   0    0.49    0.59
  16  -7   0    0.53    0.32
  16   7   0   -0.05    0.20
 -16  -7   0   -0.82    0.26
 -16  -7   0   -0.21    0.34
 -16   7   0   -0.04    0.33
  16  -7   0    0.15    0.24
 -16   7   0    0.32    0.27
 -16   7   0   -0.06    0.70
 -16  -7   0   -0.49    0.37
  16  -7   0   -0.11    0.25
  16   7   0   -0.24    0.24
  16  -7   0    0.45    0.38
  16  -7   0    0.17    0.28
  16   7   0   -0.28    0.31
   0   8   0   47.66    1.46
   0   8   0   48.83    1.95
   0   8   0   46.81    1.15
   0  -8   0   46.59    2.37
   0  -8   0   45.40    1.60
   0  -8   0   45.85    1.06
   0  -8   0   46.82    2.05
   0  -8   0   46.62    1.34
   0   8   0   45.13    1.06
   0  -8   0   45.66    1.48
   0  -8   0   45.13    1.99
   0  -8   0   47.03    1.51
   0  -8   0   45.88    1.05
   0  -8   0   43.57    2.17
   0  -8   0   46.86    1.16
   0   8   0   47.77    1.15
   0   8   0   46.23    1.94
   0  -8   0   45.65    1.27
   0   8   0   47.12    1.47
   0  -8   0   46.41    1.66
   0  -8   0   48.28    1.35
   0  -8   0   45.18    1.13
   0   8   0   46.39    1.30
   0  -8   0   46.23    1.07
   0   8   0   45.82    1.52
   0  -8   0   45.96    1.28
   0   8   0   45.68    2.06
   0   8   0   45.89    1.04
   0   8   0   47.33    1.05
   0  -8   0   48.81    1.15
   0   8   0   45.16    0.97
   0   8   0   47.18    1.44
   0  -8   0   46.79    1.68
   0  -8   0   47.86    1.74
   0   8   0   46.35    1.17
   0  -8   0   46.02    1.27
   0  -8   0   44.69    1.25
   0  -8   0   45.33    1.19
   0  -8   0   45.85    1.54
   0  -8   0   46.85    1.18
   0  -8   0   45.41    0.97
   1  -8   0   26.85    0.63
  -1  -8   0   26.67    0.89
   1  -8   0   25.75    1.16
   1  -8   0   26.70    0.84
   1   8   0   25.00    0.60
   1  -8   0   26.80    0.95
  -1  -8   0   25.28    0.73
   1   8   0   25.11    0.67
   1  -8   0   26.23    1.22
  -1  -8   0   26.52    1.02
   1  -8   0   25.74    1.04
   1   8   0   25.25    0.77
   1  -8   0   25.82    0.77
  -1  -8   0   24.80    1.32
   1   8   0   24.27    0.64
   1  -8   0   26.74    1.48
  -1  -8   0   27.04    0.85
  -1   8   0   26.39    0.80
  -1   8   0   25.45    0.70
  -1  -8   0   25.77    0.68
   1  -8   0   26.05    0.74
   1   8   0   27.00    0.96
   1  -8   0   24.23    0.87
   1   8   0   25.45    1.05
  -1  -8   0   25.86    1.21
   1   8   0   27.02    0.65
   1  -8   0   25.63    1.12
  -1  -8   0   26.62    1.25
   1   8   0   26.51    1.07
   1  -8   0   25.92    1.05
  -1  -8   0   27.37    0.66
   1  -8   0   25.43    1.75
  -1   8   0   28.31    1.56
   1  -8   0   26.79    0.71
  -1   8   0   24.03    1.08
   1   8   0   26.39    1.31
   1   8   0   28.42    1.57
   1   8   0   26.37    0.69
   1  -8   0   26.47    0.73
   1   8   0   24.55    0.85
  -1   8   0   24.39    0.69
   1  -8   0   25.10    0.71
  -1  -8   0   25.36    1.17
   1   8   0   25.81    0.78
   1   8   0   26.96    0.99
   1   8   0   25.65    1.35
   1   8   0   25.50    0.73
   1  -8   0   24.48    1.17
  -1  -8   0   25.99    0.86
  -1  -8   0   26.49    0.86
   1  -8   0   26.04    0.68
   1   8   0   27.41    1.52
   1   8   0   26.68    0.83
  -1   8   0   27.77    1.48
   1  -8   0   25.76    0.85
  -1  -8   0   26.02    0.91
  -1   8   0   26.15    1.31
   1   8   0   25.48    0.94
   1   8   0   25.57    0.97
   1  -8   0   26.43    0.92
  -1  -8   0   26.59    0.80
   1  -8   0   27.59    1.63
  -1  -8   0   27.49    0.79
  -1  -8   0   27.04    0.87
  -1   8   0   24.75    0.89
   1  -8   0   27.72    1.73
   1   8   0   25.02    0.73
  -1  -8   0   25.96    0.98
  -1   8   0   26.31    0.73
  -1  -8   0   25.41    0.60
  -1  -8   0   25.09    0.89
  -1  -8   0   26.49    1.11
  -1  -8   0   25.92    1.53
  -1   8   0   24.81    1.02
  -1  -8   0   27.55    1.09
   1   8   0   25.89    0.66
   1   8   0   26.21    1.30
   1   8   0   24.83    1.07
   1  -8   0   26.75    0.78
  -1   8   0   27.71    0.99
  -1  -8   0   25.31    1.15
  -1  -8   0   25.53    1.48
   1  -8   0   27.31    0.91
   1  -8   0   25.96    0.77
  -1  -8   0   25.29    0.74
  -1   8   0   24.39    1.06
  -1  -8   0   25.70    1.69
  -1   8   0   27.21    0.87
   1  -8   0   26.97    1.27
  -1   8   0   22.93    1.03
  -2  -8   0   27.52    1.30
   2   8   0   24.79    0.61
   2  -8   0   26.41    0.93
   2   8   0   27.78    1.26
   2  -8   0   26.01    0.66
  -2   8   0   26.00    0.69
  -2  -8   0   27.58    0.80
  -2  -8   0   27.78    0.95
  -2  -8   0   26.70    0.92
   2  -8   0   26.97    1.27
   2  -8   0   26.27    0.76
   2  -8   0   24.60    0.73
   2   8   0   26.65    0.96
  -2   8   0   26.71    0.78
   2  -8   0   26.82    0.67
   2  -8   0   26.77    1.01
   2  -8   0   28.00    1.25
   2   8   0   27.38    0.71
   2   8   0   26.28    1.09
  -2  -8   0   27.39    1.29
  -2   8   0   26.41    0.75
   2  -8   0   26.03    1.76
   2  -8   0   28.61    1.34
  -2   8   0   25.26    1.42
   2   8   0   26.36    0.89
  -2   8   0   24.78    0.74
   2  -8   0   29.51    1.32
  -2  -8   0   24.68    1.52
  -2  -8   0   28.46    1.26
  -2  -8   0   27.14    1.13
  -2   8   0   26.41    1.17
  -2  -8   0   26.90    0.94
   2   8   0   27.41    1.24
   2  -8   0   27.96    0.78
   2   8   0   27.33    0.84
   2   8   0   25.84    0.87
   2  -8   0   26.47    0.77
   2  -8   0   26.49    0.68
  -2   8   0   27.18    1.27
  -2   8   0   26.32    0.87
  -2   8   0   25.74    0.90
   2   8   0   26.75    0.62
  -2  -8   0   26.83    0.82
   2   8   0   25.88    0.65
  -2  -8   0   26.97    1.10
  -2  -8   0   25.43    0.92
  -2   8   0   27.32    1.09
   2   8   0   26.64    1.51
   2   8   0   25.47    0.80
   2  -8   0   26.67    1.85
  -2   8   0   25.79    0.90
  -2  -8   0   27.43    0.92
   2   8   0   24.61    0.72
  -2  -8   0   27.24    1.75
   2  -8   0   27.63    0.75
   2  -8   0   27.71    1.17
   2  -8   0   27.21    1.00
   2   8   0   26.94    0.72
   2   8   0   27.39    1.11
   2  -8   0   27.10    0.85
  -2   8   0   26.43    0.80
  -2   8   0   26.07    0.62
   2  -8   0   27.48    0.98
  -2  -8   0   26.59    0.80
   2  -8   0   28.00    1.76
  -2  -8   0   28.26    1.28
   2   8   0   26.68    0.91
  -2  -8   0   26.28    0.63
  -2   8   0   26.76    1.64
   2  -8   0   26.14    0.80
   2   8   0   26.16    1.17
   2  -8   0   27.00    0.94
   3  -8   0  101.28    2.38
  -3   8   0   97.85    2.06
  -3   8   0   99.65    2.79
   3   8   0  100.14    2.20
   3  -8   0   96.73    2.10
  -3   8   0   93.83    2.12
   3   8   0   94.82    1.90
  -3  -8   0  100.19    2.68
   3   8   0   95.73    1.81
   3   8   0   96.60    2.61
  -3  -8   0   98.60    1.84
   3   8   0   96.00    1.94
  -3  -8   0   99.42    2.14
   3   8   0   96.52    2.17
  -3   8   0   99.88    1.93
  -3   8   0  100.20    2.42
  -3  -8   0   95.55    2.64
  -3  -8   0  101.31    3.48
  -3  -8   0   95.58    2.32
   3  -8   0  102.18    2.92
  -3   8   0   99.52    2.08
   3  -8   0   97.07    2.11
  -3   8   0   95.93    2.08
   3   8   0   99.94    2.66
  -3  -8   0   99.66    2.93
   3  -8   0  100.98    1.98
   3   8   0  100.47    2.03
   3   8   0   98.19    1.83
  -3  -8   0   99.58    2.17
  -3   8   0   94.59    3.42
  -3   8   0  100.08    2.74
   3   8   0   95.63    2.13
   3  -8   0   96.26    2.34
   3  -8   0   97.57    2.88
  -3  -8   0   95.28    2.36
   3   8   0   99.28    2.30
   3  -8   0  101.29    2.17
   3  -8   0  100.24    2.34
   3  -8   0   94.89    3.70
  -3   8   0   99.07    2.79
   3  -8   0   97.81    2.01
  -3   8   0   93.13    1.98
  -3   8   0   99.80    2.26
  -3  -8   0  103.72    2.58
   3   8   0   96.26    2.45
   3  -8   0   99.63    2.14
   3  -8   0  101.11    2.53
   3  -8   0   99.25    2.62
   3   8   0   96.96    2.45
   3   8   0   96.72    2.07
   3   8   0   94.91    1.99
  -3  -8   0   99.97    2.40
  -3   8   0   99.83    3.66
  -3   8   0   99.85    1.85
   3  -8   0   98.12    2.84
   3   8   0   99.30    2.53
   3   8   0   96.86    3.16
   3   8   0   94.81    2.08
  -3   8   0   97.49    1.94
   3  -8   0   96.96    3.81
   3  -8   0  100.92    3.88
  -3  -8   0   99.87    3.04
  -3  -8   0   98.34    2.17
   3  -8   0   98.14    2.90
  -3   8   0   97.71    2.23
  -3  -8   0   99.16    2.13
  -4   8   0   13.55    0.51
  -4  -8   0   13.65    0.60
  -4  -8   0   15.02    0.58
   4  -8   0   11.92    0.89
   4  -8   0   14.22    0.68
  -4  -8   0   13.82    0.61
   4  -8   0   13.89    0.70
  -4   8   0   13.68    0.45
   4   8   0   13.68    0.55
   4   8   0   13.94    0.41
   4   8   0   13.81    0.53
   4   8   0   12.98    0.52
   4   8   0   13.74    0.74
   4  -8   0   12.43    0.54
   4  -8   0   13.11    1.39
   4  -8   0   14.81    1.00
  -4   8   0   13.13    0.65
  -4   8   0   13.81    0.55
   4   8   0   13.61    0.59
  -4  -8   0   12.32    1.20
   4  -8   0   13.02    0.48
  -4   8   0   12.73    0.51
   4  -8   0   14.22    1.42
  -4   8   0   14.92    1.38
   4  -8   0   14.15    0.57
   4   8   0   13.48    0.44
  -4  -8   0   13.87    0.45
  -4  -8   0   13.84    0.31
  -4  -8   0   12.54    0.92
   4  -8   0   12.68    0.93
  -4  -8   0   13.29    0.86
   4   8   0   13.72    0.73
  -4   8   0   14.39    0.60
  -4  -8   0   14.53    0.69
  -4   8   0   14.74    0.90
   4   8   0   12.69    0.59
   4   8   0   13.23    0.89
   4  -8   0   13.76    0.58
  -4   8   0   13.20    0.60
  -4  -8   0   13.40    0.61
   4   8   0   13.39    0.63
   4  -8   0   14.61    0.84
   4  -8   0   14.88    0.72
  -4   8   0   12.50    0.43
  -4   8   0   13.36    0.94
  -4  -8   0   12.33    1.01
  -4   8   0   14.17    0.83
  -4   8   0   11.74    1.22
   4   8   0   14.49    0.54
   4   8   0   13.39    0.39
   4  -8   0   14.79    1.44
   4   8   0   12.62    0.39
   4   8   0   13.29    0.29
  -4   8   0   13.22    0.48
   4   8   0   13.45    0.45
  -4   8   0   13.11    0.39
  -4   8   0   13.20    0.92
   4   8   0   14.93    1.08
   4   8   0   13.37    0.31
   4  -8   0   14.88    1.00
  -4  -8   0   12.38    0.71
   5   8   0   -0.02    0.06
   5   8   0    0.01    0.05
  -5  -8   0   -0.05    0.14
  -5  -8   0    0.09    0.15
  -5   8   0    0.09    0.17
  -5   8   0   -0.04    0.13
  -5   8   0    0.03    0.11
   5  -8   0    0.00    0.08
   5  -8   0   -0.06    0.09
  -5   8   0    0.19    0.25
   5   8   0    0.02    0.08
  -5  -8   0   -0.17    0.11
  -5  -8   0   -0.12    0.09
  -5  -8   0    0.16    0.25
  -5   8   0    0.16    0.10
  -5   8   0   -0.01    0.08
  -5   8   0    0.30    0.20
  -5  -8   0    0.00    0.11
   5   8   0    0.20    0.21
   5  -8   0   -0.22    0.27
   5   8   0    0.09    0.20
   5   8   0   -0.05    0.10
   5  -8   0   -0.01    0.27
  -5   8   0   -0.06    0.18
  -5   8   0    0.03    0.08
  -5  -8   0    0.11    0.11
   5   8   0   -0.01    0.04
  -5   8   0    0.25    0.22
   5   8   0   -0.03    0.09
  -5   8   0    0.02    0.06
  -5   8   0   -0.10    0.06
  -5  -8   0    0.01    0.20
   5  -8   0    0.03    0.20
  -5   8   0    0.06    0.10
  -5  -8   0   -0.39    0.27
  -5   8   0    0.62    0.44
   5  -8   0    0.09    0.18
   5   8   0    0.01    0.10
   5  -8   0    0.07    0.12
   5   8   0    0.05    0.13
   5  -8   0    0.06    0.10
   5   8   0    0.09    0.08
   5   8   0    0.06    0.05
  -5   8   0    0.08    0.12
  -5   8   0    0.08    0.07
  -5  -8   0   -0.05    0.18
   5  -8   0   -0.21    0.13
   5  -8   0    0.03    0.10
   5  -8   0   -0.03    0.11
  -5  -8   0   -0.05    0.15
   5  -8   0   -0.12    0.13
  -6   8   0    0.99    0.30
   6   8   0    0.86    0.18
  -6   8   0    0.96    0.39
  -6   8   0    1.43    0.57
   6  -8   0    1.02    0.25
  -6  -8   0    0.80    0.24
   6   8   0    1.19    0.11
  -6   8   0    0.82    0.15
   6  -8   0    1.36    0.24
   6   8   0    0.67    0.31
   6   8   0    1.54    0.46
  -6   8   0    1.40    0.20
  -6  -8   0    1.35    0.42
   6  -8   0    1.48    0.23
  -6  -8   0    0.79    0.23
  -6  -8   0    1.61    0.54
   6  -8   0    0.73    0.34
   6  -8   0    1.00    0.30
  -6  -8   0    1.18    0.33
  -6   8   0    1.96    0.56
  -6   8   0    0.95    0.32
   6   8   0    1.17    0.23
   6   8   0    0.83    0.16
  -6  -8   0    0.79    0.35
   6   8   0    1.19    0.27
   6  -8   0    2.03    0.75
  -6  -8   0    1.13    0.22
   6   8   0    1.06    0.14
   6  -8   0    0.87    0.23
  -6   8   0    1.11    0.35
  -6   8   0    0.99    0.69
   6  -8   0    1.08    0.25
  -6   8   0    1.03    0.20
  -6   8   0    0.71    0.19
  -6  -8   0    1.71    0.70
   6   8   0    1.42    0.27
   6   8   0    1.18    0.17
  -6  -8   0    1.01    0.31
   6   8   0    1.08    0.29
   6  -8   0    0.52    0.31
  -6  -8   0    0.93    0.25
  -6   8   0    1.08    0.26
   6   8   0    1.11    0.11
  -6   8   0    1.21    0.24
  -6   8   0    1.21    0.23
   6  -8   0    1.23    0.42
   6  -8   0    0.57    0.36
  -6  -8   0    1.48    0.41
   6  -8   0    0.72    0.47
   7  -8   0    3.91    0.68
   7   8   0    3.74    0.39
   7  -8   0    3.32    0.42
  -7  -8   0    3.78    0.69
  -7  -8   0    3.60    0.66
  -7  -8   0    3.99    0.72
  -7   8   0    3.29    0.39
  -7  -8   0    3.38    0.45
   7   8   0    2.88    0.60
   7  -8   0    2.65    0.53
   7   8   0    3.55    0.19
  -7   8   0    3.55    0.33
   7  -8   0    2.35    0.57
   7   8   0    2.72    0.36
   7   8   0    3.85    0.27
   7  -8   0    3.26    0.45
   7   8   0    3.69    0.75
  -7   8   0    3.54    0.52
  -7   8   0    3.13    0.73
  -7  -8   0    3.43    0.44
  -7   8   0    4.02    0.63
  -7  -8   0    3.93    0.41
   7   8   0    3.12    0.44
  -7  -8   0    3.15    0.84
   7   8   0    3.17    0.31
   7  -8   0    4.32    0.34
  -7  -8   0    3.93    1.04
  -7   8   0    4.13    0.69
  -7   8   0    4.08    0.29
   7   8   0    3.94    0.23
   7   8   0    3.55    0.19
   7   8   0    3.22    0.27
  -7   8   0    3.41    0.35
   7  -8   0    4.64    1.18
  -7  -8   0    2.67    0.46
  -7   8   0    5.18    1.11
  -7  -8   0    4.13    0.62
   7  -8   0    3.58    0.34
  -7  -8   0    3.43    0.32
   7  -8   0    3.75    0.48
   7  -8   0    3.70    0.97
   7   8   0    3.61    0.51
   7  -8   0    3.33    0.44
  -7   8   0    1.41    0.76
   7  -8   0    3.15    0.62
  -7   8   0    3.67    0.30
   8  -8   0    1.25    0.31
  -8   8   0    0.64    0.37
  -8  -8   0    1.11    0.45
  -8   8   0    1.09    0.19
   8   8   0    1.41    0.18
  -8  -8   0    0.69    0.30
  -8   8   0    1.01    0.23
  -8   8   0    1.67    0.51
  -8  -8   0    1.65    0.37
  -8  -8   0    1.89    0.32
   8  -8   0    1.13    0.24
   8   8   0    1.68    0.33
   8   8   0    1.53    0.26
   8   8   0    1.05    0.49
  -8   8   0    1.64    0.30
  -8   8   0    1.96    0.79
   8  -8   0    1.43    0.44
   8  -8   0    1.65    0.35
  -8   8   0    1.28    0.35
  -8   8   0    1.16    0.27
   8   8   0    1.49    0.14
  -8  -8   0    1.31    0.31
  -8   8   0    1.40    0.24
  -8   8   0    1.44    0.38
   8   8   0    1.37    0.22
   8  -8   0    1.19    0.30
  -8  -8   0    1.66    0.50
   8   8   0    1.20    0.34
   8  -8   0    1.40    0.47
  -8   8   0    0.96    0.54
   8  -8   0    1.56    0.47
  -8  -8   0    1.12    0.68
   8   8   0    1.18    0.20
   8  -8   0    1.08    0.23
   8   8   0    1.11    0.28
   8   8   0    1.39    0.14
   8   8   0    1.20    0.26
  -8  -8   0    1.67    0.40
  -8   8   0    1.82    0.97
   8  -8   0    1.10    0.60
   8  -8   0    0.96    0.38
   8   8   0    0.49    0.31
  -8   8   0    0.85    0.33
   8  -8   0    1.40    0.70
  -8  -8   0    1.59    0.50
  -8  -8   0    1.40    0.33
  -8   8   0    1.19    0.24
   8  -8   0    1.12    0.29
   9  -8   0    5.88    0.89
  -9   8   0    5.61    0.92
   9  -8   0    6.66    0.97
  -9  -8   0    6.50    1.00
   9   8   0    5.52    0.51
  -9  -8   0    5.36    0.56
  -9   8   0    5.74    0.36
   9   8   0    5.86    0.32
  -9  -8   0    5.37    0.96
  -9   8   0    6.14    1.08
  -9   8   0    4.76    0.51
   9  -8   0    6.01    0.57
  -9   8   0    7.37    1.51
  -9   8   0    5.25    0.42
   9  -8   0    6.82    0.60
   9   8   0    5.97    0.64
   9   8   0    6.71    0.28
  -9   8   0    5.79    0.75
  -9   8   0    6.00    0.53
   9  -8   0    5.29    0.88
  -9  -8   0    6.57    0.70
   9   8   0    5.18    0.52
  -9  -8   0    4.99    0.75
  -9   8   0    7.04    0.67
  -9   8   0    5.12    1.53
   9  -8   0    6.82    1.45
  -9  -8   0    5.48    0.53
   9  -8   0    3.87    0.76
  -9   8   0    5.60    0.43
   9   8   0    6.22    0.92
  -9   8   0    6.45    0.66
   9   8   0    5.08    0.43
   9   8   0    5.07    0.96
   9  -8   0    5.53    1.27
   9  -8   0    5.58    0.44
  -9   8   0    6.82    1.20
  -9   8   0    6.35    0.45
   9  -8   0    6.23    0.48
  -9  -8   0    6.07    0.58
   9   8   0    5.61    0.38
  -9  -8   0    6.02    0.46
  -9  -8   0    6.27    1.21
   9  -8   0    5.84    0.56
  -9  -8   0    3.92    1.24
   9  -8   0    5.66    0.54
  -9  -8   0    6.11    0.96
  10   8   0    0.09    0.24
 -10   8   0    0.44    0.39
  10   8   0    0.27    0.22
 -10  -8   0    0.03    0.42
 -10  -8   0   -0.14    0.32
 -10   8   0    0.09    0.17
  10   8   0    0.00    0.08
  10  -8   0   -0.12    0.19
 -10  -8   0   -0.52    0.20
 -10   8   0    0.01    0.27
  10  -8   0   -0.14    0.16
 -10   8   0    0.01    0.21
 -10  -8   0    0.02    0.24
 -10  -8   0   -0.06    0.26
 -10   8   0   -0.32    0.26
 -10  -8   0    0.09    0.17
  10  -8   0   -0.28    0.12
  10  -8   0    0.38    0.26
 -10   8   0   -0.69    0.34
 -10  -8   0    0.04    0.24
 -10  -8   0    0.28    0.23
 -10   8   0   -0.01    0.62
  10   8   0    0.11    0.11
 -10  -8   0   -0.18    0.20
  10   8   0   -0.09    0.11
  10  -8   0    0.17    0.17
  10   8   0   -0.08    0.28
  10   8   0    0.10    0.18
 -10  -8   0   -0.26    0.14
  10  -8   0   -0.21    0.51
  10   8   0    0.15    0.33
  10  -8   0    0.05    0.23
 -10  -8   0    0.61    0.83
  10  -8   0   -0.14    0.26
 -10   8   0    0.05    0.27
  10  -8   0   -0.07    0.16
 -10   8   0    0.01    0.16
 -10   8   0    0.11    0.14
  10  -8   0    0.30    0.35
  10  -8   0   -0.05    0.31
 -10   8   0    1.00    0.75
  10   8   0    0.05    0.14
 -10   8   0    0.15    0.24
  10  -8   0    1.50    0.86
 -11   8   0    0.91    0.25
  11  -8   0    1.97    0.89
  11  -8   0    0.33    0.47
 -11  -8   0    1.05    0.49
  11   8   0    0.95    0.19
 -11  -8   0    0.44    0.48
 -11   8   0    0.84    0.43
  11  -8   0    0.98    0.28
  11  -8   0    0.19    0.41
 -11  -8   0    1.22    0.36
  11  -8   0    0.56    0.32
 -11  -8   0    0.23    0.85
 -11   8   0    1.19    0.45
  11   8   0    0.91    0.29
  11   8   0    0.38    0.34
  11   8   0    1.44    0.35
 -11  -8   0    1.42    0.40
 -11  -8   0    0.58    0.24
 -11   8   0    1.06    0.36
  11   8   0    1.09    0.42
  11   8   0    1.22    0.24
  11  -8   0    0.59    0.30
  11  -8   0    0.66    0.43
  11   8   0    0.69    0.29
 -11   8   0    0.20    0.48
 -11   8   0    0.70    0.73
 -11   8   0    1.05    0.79
 -11  -8   0    1.45    0.43
 -11  -8   0    1.35    0.50
  11  -8   0    0.96    0.45
 -11   8   0    0.85    0.36
 -11  -8   0    0.63    0.51
 -11   8   0    1.14    0.28
 -11  -8   0    0.91    0.70
  11   8   0    1.03    0.16
  11  -8   0    0.87    0.32
  11   8   0    1.35    0.62
 -11   8   0    1.47    0.24
  11  -8   0    1.38    0.82
 -11  -8   0    1.23    0.48
  11  -8   0    0.68    0.32
 -11   8   0    0.37    0.42
 -11   8   0   -0.34    0.89
 -12  -8   0    0.01    0.35
  12  -8   0    0.70    0.44
  12  -8   0    0.42    0.28
 -12  -8   0    0.42    0.37
  12   8   0   -0.10    0.24
 -12   8   0    0.41    0.34
  12  -8   0    1.34    0.86
 -12   8   0   -1.84    0.92
 -12   8   0   -0.12    0.32
  12  -8   0    1.18    0.55
 -12  -8   0   -0.01    0.21
  12  -8   0    0.98    0.65
 -12   8   0    0.64    0.26
  12   8   0    0.06    0.38
  12   8   0    0.35    0.13
  12  -8   0    0.06    0.25
 -12   8   0    0.70    0.33
 -12   8   0   -0.29    0.52
  12  -8   0    0.45    0.24
 -12   8   0    0.37    0.20
  12   8   0    0.27    0.18
 -12  -8   0    0.17    0.30
  12  -8   0    0.48    0.26
 -12   8   0    0.25    0.55
  12   8   0    0.45    0.25
  12   8   0   -0.20    0.34
  12   8   0    0.30    0.16
  12  -8   0    0.43    0.31
  12   8   0    0.30    0.26
  12  -8   0    0.15    0.28
 -12   8   0   -0.06    0.57
 -12  -8   0   -1.17    0.39
  12  -8   0    1.33    0.56
 -12   8   0    0.82    0.44
 -12   8   0    0.62    0.21
  12  -8   0    0.27    0.22
 -12  -8   0   -0.51    0.20
 -12   8   0   -0.18    0.29
  12   8   0    0.11    0.24
 -12  -8   0    0.01    0.18
 -12  -8   0    0.35    0.41
  13  -8   0   -0.09    0.22
  13   8   0   -0.07    0.40
 -13  -8   0    1.49    0.68
  13  -8   0   -0.66    0.23
  13   8   0    0.17    0.17
 -13   8   0    0.00    0.27
 -13  -8   0   -0.27    0.34
 -13  -8   0   -0.29    0.19
 -13  -8   0    0.12    0.45
  13   8   0    0.15    0.16
 -13   8   0    0.03    0.27
  13   8   0   -0.01    0.20
 -13  -8   0    0.97    0.55
 -13   8   0   -0.22    0.50
  13  -8   0   -0.23    0.33
 -13  -8   0    0.04    0.22
 -13  -8   0    0.24    0.34
 -13   8   0    0.15    0.19
 -13   8   0    0.05    0.16
  13  -8   0    0.03    0.22
  13  -8   0    0.45    0.48
  13   8   0    0.03    0.23
  13  -8   0    0.73    0.54
 -13   8   0    1.11    0.52
 -13   8   0    0.48    0.42
 -13  -8   0   -0.11    0.16
  13   8   0   -0.21    0.22
 -13  -8   0    0.47    0.37
 -13   8   0    0.22    0.32
 -13  -8   0    0.09    0.25
  13  -8   0   -0.26    0.18
  13   8   0   -0.03    0.10
  13  -8   0    0.29    0.26
  13  -8   0    0.17    0.31
 -13   8   0   -0.11    0.12
  13  -8   0    0.06    0.20
 -13   8   0    0.25    0.34
  13   8   0    0.44    0.30
 -14   8   0    0.12    0.20
  14  -8   0    0.10    0.25
 -14   8   0    0.14    0.28
 -14  -8   0    0.05    0.31
  14  -8   0   -0.20    0.26
  14   8   0   -0.16    0.22
  14  -8   0    0.52    0.49
 -14   8   0   -0.76    0.33
  14  -8   0    0.94    0.53
  14   8   0   -0.26    0.21
 -14  -8   0   -0.30    0.38
 -14  -8   0   -0.13    0.44
 -14   8   0   -0.42    0.16
 -14  -8   0   -0.19    0.30
 -14  -8   0   -0.30    0.18
 -14  -8   0    0.20    0.37
 -14  -8   0   -0.17    0.21
  14  -8   0    0.01    0.24
  14  -8   0   -0.68    0.36
 -14   8   0    0.26    0.36
  14  -8   0    0.39    0.52
  14   8   0   -0.14    0.31
  14   8   0   -0.20    0.14
  14  -8   0   -0.01    0.22
 -14  -8   0   -0.88    0.36
 -14   8   0    0.62    0.34
 -14   8   0    0.19    0.38
 -14  -8   0   -0.32    0.24
  14  -8   0    0.03    0.26
  14   8   0   -0.20    0.62
 -14   8   0    0.04    0.56
 -14   8   0    0.16    0.18
 -14   8   0    0.61    0.57
  14  -8   0    0.24    0.28
 -15  -8   0    0.45    0.37
 -15   8   0   -0.14    0.20
 -15  -8   0    0.47    0.43
 -15   8   0    0.40    0.36
  15  -8   0   -0.27    0.19
 -15   8   0    0.80    0.45
  15  -8   0    0.06    0.25
 -15  -8   0   -0.05    0.36
  15  -8   0    0.24    0.31
 -15  -8   0   -0.25    0.24
 -15  -8   0   -0.13    0.28
  15  -8   0   -0.33    0.24
  15   8   0   -0.13    0.23
  15   8   0   -0.14    0.28
 -15  -8   0    0.41    0.28
 -15  -8   0   -0.07    0.40
 -15   8   0    0.03    0.21
  15  -8   0    0.58    0.39
  15  -8   0    0.18    0.34
 -15   8   0   -0.02    0.18
  15   8   0   -0.07    0.25
 -15   8   0   -0.52    0.33
 -16   8   0    0.41    0.49
  16  -8   0    0.46    0.39
  16  -8   0    0.48    0.36
  16   8   0    0.40    0.30
 -16   8   0    0.82    0.31
  16   8   0    0.95    0.47
 -16  -8   0   -0.24    0.38
 -16   8   0    0.46    0.47
 -16  -8   0    0.45    0.39
  16   8   0    0.46    0.34
  16  -8   0    0.46    0.32
 -16  -8   0    0.54    0.34
 -16   8   0    0.37    0.22
 -16  -8   0    0.81    0.49
  16  -8   0    0.32    0.35
 -16  -8   0    1.35    0.73
  16  -8   0    0.46    0.43
 -16   8   0    1.16    0.34
 -16   8   0    0.21    0.38
 -16  -8   0    0.30    0.39
 -16  -8   0   -0.62    0.38
  16  -8   0    0.23    0.30
   0   9   0   -0.50    0.16
   0  -9   0    0.12    0.23
   0  -9   0   -0.30    0.23
   0   9   0   -0.11    0.05
   0  -9   0    0.22    0.16
   0  -9   0    0.04    0.10
   0  -9   0    0.05    0.06
   0  -9   0    0.15    0.26
   0   9   0    0.09    0.12
   0   9   0   -0.09    0.06
   0  -9   0    0.08    0.17
   0  -9   0    0.07    0.35
   0  -9   0    0.10    0.14
   0   9   0   -0.24    0.09
   0  -9   0   -0.02    0.11
   0  -9   0    0.03    0.08
   0  -9   0   -0.15    0.14
   0  -9   0    0.25    0.22
   0   9   0   -0.25    0.09
   0  -9   0    0.10    0.13
   0   9   0   -0.04    0.06
   0  -9   0   -0.01    0.08
   0  -9   0   -0.05    0.04
   0  -9   0   -0.07    0.08
   0   9   0   -0.08    0.06
   0  -9   0    0.01    0.09
   0   9   0   -0.30    0.18
   0  -9   0   -0.07    0.12
   0  -9   0    0.07    0.11
   0  -9   0    0.08    0.10
   0  -9   0    0.01    0.07
   0  -9   0   -0.02    0.10
   0  -9   0   -0.17    0.12
   0  -9   0   -0.18    0.07
   0  -9   0    0.04    0.12
   1  -9   0   48.94    1.24
   1  -9   0   48.23    1.23
   1  -9   0   47.85    1.10
  -1  -9   0   48.67    1.67
   1  -9   0   50.51    1.46
  -1  -9   0   49.28    1.86
   1   9   0   48.31    1.18
   1  -9   0   47.47    2.31
   1  -9   0   49.10    2.17
   1  -9   0   48.87    1.40
  -1  -9   0   46.48    2.46
  -1  -9   0   48.92    1.53
  -1  -9   0   47.90    1.39
  -1   9   0   48.70    1.59
   1  -9   0   47.06    1.30
   1  -9   0   44.38    1.70
   1   9   0   49.28    1.30
   1  -9   0   49.20    1.23
  -1  -9   0   47.51    1.74
   1  -9   0   51.56    2.67
   1   9   0   47.40    1.93
   1  -9   0   44.58    1.55
  -1   9   0   49.04    2.25
   1  -9   0   47.43    1.32
  -1  -9   0   49.88    2.24
  -1   9   0   50.60    1.99
   1  -9   0   47.79    1.18
  -1   9   0   48.38    1.14
  -1  -9   0   46.70    1.18
  -1  -9   0   47.25    2.26
  -1  -9   0   48.71    1.32
   1   9   0   48.00    1.65
   1  -9   0   50.43    1.62
   1  -9   0   49.18    1.85
   1   9   0   44.83    1.22
   1   9   0   44.29    2.15
  -1  -9   0   48.25    1.34
   1   9   0   48.31    1.46
  -1   9   0   51.52    2.20
  -1  -9   0   48.35    1.24
   1  -9   0   46.55    1.68
   1   9   0   46.14    1.45
  -1  -9   0   47.12    1.10
  -1  -9   0   47.48    1.50
   1   9   0   47.78    1.50
   1  -9   0   49.19    1.89
  -1  -9   0   46.13    1.39
   1  -9   0   48.15    1.03
   1   9   0   47.86    1.11
   1  -9   0   48.37    1.41
  -1  -9   0   48.46    1.33
   1  -9   0   47.15    1.15
  -1  -9   0   48.53    1.23
  -1  -9   0   50.21    2.07
  -1   9   0   50.08    1.50
  -1   9   0   46.57    1.63
  -1   9   0   47.13    1.25
   1  -9   0   48.30    1.79
   1  -9   0   48.26    1.13
  -1  -9   0   48.44    1.32
   1   9   0   47.28    1.06
   1   9   0   46.87    1.18
   1  -9   0   47.18    1.38
   1   9   0   46.43    1.07
  -1  -9   0   48.81    1.63
  -1  -9   0   47.06    1.07
  -1  -9   0   46.34    1.80
   1  -9   0   47.79    1.16
   1   9   0   47.77    1.60
  -1   9   0   50.67    1.18
  -1  -9   0   47.32    1.16
  -1  -9   0   48.56    1.02
  -1  -9   0   46.10    1.72
  -1  -9   0   46.30    1.35
   1  -9   0   48.39    2.47
   1   9   0   46.33    1.92
   2   9   0   53.75    1.28
  -2  -9   0   51.64    1.50
   2  -9   0   54.22    1.37
   2  -9   0   52.46    1.99
   2  -9   0   55.40    1.93
  -2  -9   0   54.26    1.33
  -2   9   0   53.80    1.36
   2   9   0   54.59    1.59
  -2   9   0   51.28    2.48
   2  -9   0   54.95    1.59
   2  -9   0   53.41    1.19
   2   9   0   54.43    1.51
  -2  -9   0   54.81    2.01
   2  -9   0   53.43    1.31
  -2   9   0   57.26    1.71
   2  -9   0   61.94    1.67
  -2  -9   0   54.68    1.15
  -2   9   0   53.92    1.13
   2  -9   0   56.33    2.79
   2   9   0   56.80    1.55
   2  -9   0   58.87    2.12
   2   9   0   54.05    1.37
  -2  -9   0   54.70    1.76
   2   9   0   58.32    2.44
  -2   9   0   53.18    1.29
  -2  -9   0   55.65    1.81
   2  -9   0   54.87    1.89
   2  -9   0   54.53    1.61
  -2  -9   0   54.16    1.38
   2  -9   0   53.21    1.33
  -2   9   0   56.72    1.91
  -2  -9   0   51.97    1.99
   2  -9   0   59.99    2.75
   2   9   0   54.45    1.14
   2  -9   0   54.32    1.29
   2   9   0   54.14    1.26
  -2   9   0   51.75    1.71
   2   9   0   53.41    1.23
  -2   9   0   55.50    1.51
  -2  -9   0   50.59    1.70
  -2  -9   0   54.49    1.95
  -2   9   0   53.56    1.47
  -2  -9   0   49.99    2.28
   2  -9   0   55.65    1.55
  -2  -9   0   55.90    2.69
   2  -9   0   54.27    1.66
  -2  -9   0   56.83    2.49
  -2   9   0   53.38    2.25
   2  -9   0   56.05    2.69
   2  -9   0   55.56    1.56
   2  -9   0   57.52    2.89
  -2   9   0   54.68    1.23
  -2  -9   0   55.56    1.55
   2   9   0   54.20    1.50
   2   9   0   56.39    1.78
   2   9   0   55.61    2.01
  -2  -9   0   52.89    1.51
   2   9   0   51.77    1.95
   2  -9   0   56.28    2.03
  -2  -9   0   53.47    1.51
  -2   9   0   54.90    2.28
   2   9   0   54.72    1.94
   2  -9   0   54.02    1.21
   2   9   0   54.73    1.78
   2   9   0   52.89    1.14
   2  -9   0   53.91    1.31
  -2  -9   0   56.58    1.54
   2   9   0   53.73    1.18
   2   9   0   56.27    1.43
   2  -9   0   54.52    1.18
   3   9   0   22.88    0.90
  -3   9   0   23.28    0.56
  -3  -9   0   22.92    0.80
   3   9   0   22.81    0.82
   3   9   0   23.64    1.50
   3   9   0   22.20    0.77
   3   9   0   23.51    0.65
   3  -9   0   23.76    1.29
   3  -9   0   22.15    0.74
   3   9   0   23.65    0.80
   3  -9   0   22.77    1.28
   3  -9   0   22.33    0.79
  -3   9   0   23.71    0.63
  -3  -9   0   24.16    0.95
   3   9   0   23.45    0.81
   3   9   0   24.02    0.61
   3   9   0   23.35    1.12
   3   9   0   22.26    1.04
  -3   9   0   21.44    0.79
  -3   9   0   24.51    0.72
  -3  -9   0   25.39    1.39
  -3   9   0   24.34    0.97
   3  -9   0   22.71    1.10
   3   9   0   22.72    1.05
  -3  -9   0   23.04    1.11
  -3   9   0   20.81    0.67
   3   9   0   22.14    0.53
  -3  -9   0   23.58    0.56
  -3  -9   0   24.21    0.96
   3   9   0   24.35    0.70
   3   9   0   23.62    0.55
  -3  -9   0   23.17    1.13
  -3  -9   0   24.24    1.15
   3   9   0   22.20    1.03
   3  -9   0   23.89    0.62
   3  -9   0   23.05    0.69
   3  -9   0   22.68    0.78
  -3  -9   0   22.16    1.58
   3   9   0   25.02    1.17
  -3   9   0   24.27    1.62
   3  -9   0   24.70    1.04
   3  -9   0   23.17    1.28
  -3  -9   0   24.26    0.80
  -3  -9   0   23.69    0.81
  -3   9   0   23.66    1.23
  -3  -9   0   24.92    1.33
  -3  -9   0   24.10    0.96
  -3   9   0   23.67    0.84
   3   9   0   23.29    0.76
   3  -9   0   22.63    0.94
   3  -9   0   23.34    0.65
   3  -9   0   21.92    0.92
  -3   9   0   23.69    0.88
  -3   9   0   23.22    0.74
  -3  -9   0   25.39    0.82
  -3   9   0   23.62    0.62
   3  -9   0   22.59    1.83
  -3   9   0   25.65    1.20
   3  -9   0   23.97    0.70
   3  -9   0   23.35    1.83
   3  -9   0   22.78    0.91
   3   9   0   23.19    0.69
   4  -9   0    0.27    0.15
  -4   9   0    0.36    0.08
  -4   9   0    0.24    0.09
  -4   9   0    0.15    0.09
  -4  -9   0    0.48    0.25
   4   9   0    0.39    0.09
  -4  -9   0    0.11    0.36
  -4   9   0    0.15    0.10
   4  -9   0    0.20    0.11
  -4  -9   0    0.25    0.19
  -4  -9   0    0.26    0.15
  -4   9   0    0.14    0.11
   4   9   0    0.37    0.15
   4  -9   0    0.25    0.37
   4   9   0   -0.15    0.23
  -4  -9   0    0.45    0.20
  -4  -9   0    0.10    0.14
   4   9   0    0.41    0.16
   4   9   0    0.46    0.11
  -4   9   0    0.29    0.17
   4   9   0    0.21    0.11
  -4   9   0    0.33    0.09
  -4  -9   0   -0.12    0.17
   4  -9   0    0.15    0.14
   4   9   0    0.11    0.14
   4  -9   0    0.12    0.11
   4   9   0    0.54    0.22
   4   9   0    0.15    0.13
   4  -9   0    0.25    0.10
  -4   9   0   -0.23    0.29
   4   9   0    0.19    0.07
   4   9   0    0.23    0.12
  -4   9   0   -0.17    0.12
   4   9   0    0.35    0.08
  -4   9   0    0.24    0.13
   4  -9   0    0.17    0.17
  -4  -9   0    0.17    0.20
  -4   9   0    0.07    0.12
  -4   9   0    0.12    0.10
  -4  -9   0    0.29    0.28
   4  -9   0    0.55    0.31
   4  -9   0   -0.07    0.13
  -4   9   0   -0.03    0.19
   4  -9   0    0.28    0.37
  -4   9   0    0.42    0.26
  -4   9   0    0.15    0.23
   4  -9   0    0.36    0.14
   4  -9   0   -0.01    0.17
   4   9   0    0.22    0.21
  -4   9   0    0.16    0.37
  -4  -9   0    0.19    0.13
   4   9   0    0.26    0.11
   4  -9   0    0.29    0.25
   4   9   0    0.33    0.05
  -4  -9   0   -0.10    0.09
   4  -9   0    0.02    0.38
   4  -9   0    0.21    0.16
  -5   9   0    8.67    0.59
   5   9   0    9.19    0.58
   5   9   0    8.44    0.57
  -5   9   0    8.63    0.52
  -5  -9   0    9.22    0.78
   5   9   0    9.16    0.91
  -5  -9   0    8.98    0.79
   5   9   0    8.92    0.41
  -5   9   0    8.73    1.41
  -5   9   0    7.91    0.82
   5   9   0    8.35    0.80
   5  -9   0    9.28    0.43
  -5  -9   0   10.21    1.48
  -5  -9   0   10.04    0.88
  -5   9   0    9.27    0.84
  -5  -9   0    9.60    0.54
  -5  -9   0   10.47    0.63
   5  -9   0    8.11    0.81
   5  -9   0    8.97    0.60
  -5   9   0    9.99    0.78
   5  -9   0   10.94    1.60
  -5   9   0    8.76    0.76
  -5   9   0    8.14    0.42
   5  -9   0    8.97    0.59
   5  -9   0    9.14    0.86
   5   9   0    8.25    0.44
   5  -9   0    8.59    0.83
  -5   9   0    8.36    0.46
  -5  -9   0    8.55    1.17
  -5   9   0    8.84    1.41
  -5  -9   0    9.69    0.68
  -5   9   0    8.92    0.44
   5   9   0    9.19    0.37
  -5   9   0    9.14    0.41
   5   9   0    8.92    0.51
  -5  -9   0    9.37    0.50
  -5  -9   0    8.70    0.53
  -5   9   0    8.28    0.35
  -5   9   0    9.73    0.45
  -5   9   0    8.99    0.35
   5   9   0    9.25    0.32
   5   9   0    8.30    0.60
  -5  -9   0    8.89    0.66
   5   9   0    8.52    0.31
   5  -9   0    9.09    0.49
   5  -9   0    8.72    0.72
   5  -9   0    8.63    0.50
   5   9   0    9.49    0.48
   5  -9   0    7.99    0.58
   5  -9   0    7.67    1.39
  -5   9   0    8.52    0.50
  -6   9   0    5.92    0.53
   6  -9   0    4.59    0.49
   6  -9   0    5.38    0.84
   6   9   0    5.11    0.35
  -6   9   0    6.50    0.52
   6  -9   0    6.20    0.46
   6   9   0    6.15    0.47
   6  -9   0    5.65    0.40
  -6   9   0    4.96    0.83
   6   9   0    5.05    0.22
   6  -9   0    5.70    0.50
  -6   9   0    6.12    0.43
   6   9   0    5.94    1.01
  -6  -9   0    5.69    0.97
  -6  -9   0    5.14    0.76
  -6  -9   0    5.20    0.56
   6   9   0    5.50    0.49
   6   9   0    5.74    0.58
   6  -9   0    5.34    0.82
   6   9   0    5.72    0.32
  -6  -9   0    6.41    0.49
   6   9   0    5.56    0.83
  -6   9   0    5.79    0.82
  -6  -9   0    5.94    0.84
   6  -9   0    6.11    0.86
  -6   9   0    5.84    0.35
   6   9   0    5.25    0.46
  -6  -9   0    5.31    0.48
  -6   9   0    5.88    1.20
  -6   9   0    5.85    0.40
  -6  -9   0    4.90    0.39
   6  -9   0    5.60    0.36
  -6   9   0    4.72    0.75
  -6   9   0    6.00    1.29
   6  -9   0    7.00    0.53
  -6  -9   0    5.89    0.60
  -6   9   0    5.37    0.59
   6  -9   0    6.28    1.31
  -6   9   0    5.99    0.41
   6  -9   0    5.39    1.15
  -6   9   0    6.09    0.32
  -6   9   0    5.64    0.37
   6  -9   0    5.00    0.70
  -7   9   0   11.67    0.88
  -7  -9   0   11.43    0.72
   7  -9   0   10.44    0.99
   7  -9   0   12.19    0.99
   7   9   0   11.54    0.42
   7   9   0   11.48    0.48
  -7   9   0   11.11    0.59
   7  -9   0   11.53    0.56
   7  -9   0   11.32    0.74
   7   9   0   11.26    0.61
   7   9   0   11.29    0.66
   7   9   0   10.41    0.95
   7  -9   0   12.19    1.90
  -7  -9   0    9.72    0.75
   7   9   0   11.26    0.36
  -7  -9   0   11.81    1.02
  -7  -9   0   10.92    0.67
  -7  -9   0   12.90    1.88
  -7   9   0   11.45    0.50
   7   9   0   10.67    0.73
  -7   9   0    8.75    1.76
   7  -9   0   12.38    1.05
   7  -9   0   12.24    1.05
  -7  -9   0   10.28    0.83
  -7  -9   0   10.24    0.93
   7  -9   0   11.29    1.88
  -7   9   0   12.12    0.63
   7  -9   0   12.93    0.77
   7   9   0   11.34    0.52
  -7  -9   0   10.92    0.58
  -7   9   0   10.84    0.98
   7   9   0   12.20    0.59
   7   9   0   12.42    1.12
  -7   9   0   11.31    0.50
  -7   9   0   11.96    1.09
   7  -9   0   12.49    0.70
  -7  -9   0   11.05    1.24
   7  -9   0   11.33    0.71
  -7   9   0   11.57    0.80
  -7  -9   0   10.44    0.67
  -7   9   0   11.44    1.81
  -7  -9   0   12.63    1.08
  -7   9   0   11.29    0.58
  -7   9   0   12.28    0.63
   7   9   0   11.06    0.36
  -7   9   0   10.94    0.73
  -7   9   0   10.16    1.33
   7   9   0   10.11    0.67
   7  -9   0   11.50    0.60
  -8  -9   0   33.06    1.56
  -8  -9   0   33.46    1.29
  -8   9   0   31.01    1.08
  -8   9   0   31.04    1.50
   8   9   0   32.17    1.29
   8  -9   0   32.18    1.34
   8   9   0   31.10    1.91
   8  -9   0   32.64    2.63
   8   9   0   32.88    0.76
  -8  -9   0   31.27    1.79
  -8   9   0   30.92    1.08
   8  -9   0   30.83    1.28
   8  -9   0   32.69    1.80
   8  -9   0   30.53    1.05
  -8  -9   0   32.90    1.32
  -8   9   0   29.35    1.88
   8  -9   0   31.50    1.24
   8   9   0   32.45    1.09
   8  -9   0   33.35    1.83
  -8   9   0   29.61    2.02
  -8   9   0   32.47    0.95
   8  -9   0   30.75    1.70
  -8   9   0   30.45    1.74
  -8  -9   0   33.00    2.62
   8   9   0   32.27    0.79
  -8   9   0   29.50    0.97
   8   9   0   31.90    1.30
  -8  -9   0   33.21    1.46
  -8  -9   0   33.05    1.12
   8   9   0   31.96    0.97
   8  -9   0   28.85    2.41
   8  -9   0   33.80    1.88
   8   9   0   32.25    0.85
  -8   9   0   31.43    1.16
  -8   9   0   31.64    1.46
   8   9   0   33.74    1.79
  -8  -9   0   33.58    1.30
  -8  -9   0   32.44    1.74
   8  -9   0   30.89    1.30
  -8  -9   0   34.30    1.87
   8  -9   0   31.93    1.10
  -8   9   0   29.83    1.12
   8   9   0   32.01    0.99
  -8   9   0   33.10    1.41
  -8   9   0   32.94    2.97
   8   9   0   30.48    1.34
  -8  -9   0   35.60    2.29
   8   9   0   32.68    1.17
  -8   9   0   28.47    2.39
   9  -9   0    0.48    0.37
   9  -9   0    0.06    0.20
  -9  -9   0    0.07    0.43
  -9   9   0    0.53    0.21
   9  -9   0   -0.23    0.40
  -9   9   0   -0.44    0.54
   9  -9   0    0.60    0.37
   9  -9   0    0.11    0.18
  -9   9   0    0.22    0.28
   9  -9   0    0.04    0.14
   9  -9   0    0.14    0.19
   9   9   0    0.16    0.08
   9   9   0    0.54    0.25
   9  -9   0    0.20    0.23
   9   9   0   -0.21    0.33
  -9  -9   0    0.07    0.28
   9   9   0    0.01    0.16
  -9  -9   0    0.48    0.40
   9   9   0    0.06    0.27
  -9  -9   0    0.53    0.34
  -9   9   0    0.18    0.44
  -9  -9   0    0.52    0.25
   9   9   0    0.19    0.10
  -9   9   0   -0.01    0.20
  -9  -9   0    0.37    0.33
  -9   9   0   -0.05    0.20
   9   9   0    0.11    0.13
   9   9   0   -0.07    0.23
  -9   9   0    0.03    0.50
   9  -9   0   -0.19    0.23
  -9   9   0    0.28    0.18
   9  -9   0    0.91    0.51
  -9  -9   0    0.56    0.65
  -9   9   0    0.41    0.16
  -9  -9   0    0.52    0.30
  -9  -9   0    0.11    0.22
  -9  -9   0   -0.02    0.15
   9  -9   0    0.12    0.26
  -9  -9   0    0.35    0.24
   9  -9   0    0.09    0.17
   9   9   0    0.43    0.18
  -9   9   0    0.11    0.24
  -9   9   0    0.21    0.20
  -9   9   0    0.13    0.35
  10   9   0   33.91    1.55
 -10   9   0   28.74    3.14
  10   9   0   34.74    1.33
 -10   9   0   33.11    1.16
 -10   9   0   33.72    1.00
  10   9   0   34.48    1.08
 -10  -9   0   33.01    1.42
  10  -9   0   32.36    1.18
 -10   9   0   33.13    1.33
 -10   9   0   33.66    1.19
  10  -9   0   31.40    1.93
  10  -9   0   34.23    2.04
  10  -9   0   33.53    1.45
 -10  -9   0   34.24    2.96
  10   9   0   33.10    2.17
 -10  -9   0   31.89    2.45
 -10   9   0   30.91    1.55
  10   9   0   33.76    1.24
  10  -9   0   33.26    2.83
 -10   9   0   31.53    2.71
 -10  -9   0   32.98    2.02
 -10  -9   0   33.16    1.93
  10  -9   0   31.84    2.82
  10  -9   0   30.98    1.42
  10   9   0   34.04    0.84
 -10   9   0   31.60    1.61
 -10  -9   0   34.99    1.64
  10  -9   0   32.67    1.19
  10  -9   0   31.59    1.93
 -10  -9   0   33.81    1.44
  10  -9   0   32.65    1.40
  10  -9   0   34.90    2.01
 -10   9   0   30.28    2.17
  10   9   0   32.28    1.89
  10   9   0   35.40    1.43
 -10   9   0   30.11    2.26
 -10   9   0   31.86    1.92
 -10   9   0   33.55    1.61
 -10  -9   0   34.12    1.74
  10  -9   0   35.48    1.46
  10   9   0   32.64    0.93
  11   9   0    6.59    0.61
 -11   9   0    5.32    0.46
 -11  -9   0    5.46    0.98
 -11  -9   0    5.31    1.72
  11  -9   0    5.55    0.71
  11  -9   0    5.51    0.51
  11  -9   0    5.36    0.99
  11  -9   0    6.03    1.06
 -11   9   0    4.30    0.70
  11   9   0    5.65    0.31
  11  -9   0    5.58    0.52
  11   9   0    5.37    1.15
 -11   9   0    7.49    1.64
 -11  -9   0    5.97    0.73
  11  -9   0    4.16    0.88
  11  -9   0    5.09    0.67
 -11   9   0    4.91    0.94
 -11  -9   0    6.34    1.34
 -11  -9   0    6.17    0.78
 -11   9   0    5.87    0.60
  11  -9   0    4.48    0.61
 -11  -9   0    5.50    0.95
 -11   9   0    4.38    0.76
 -11   9   0    8.47    1.43
  11   9   0    4.88    0.50
 -11  -9   0    5.02    1.02
 -11  -9   0    4.87    0.49
 -11   9   0    5.86    1.31
 -11  -9   0    5.23    0.86
 -11   9   0    4.65    0.78
 -11   9   0    7.34    2.09
  11   9   0    5.08    0.35
 -11  -9   0    5.87    0.74
  11  -9   0    7.77    1.71
 -11   9   0    5.04    0.49
  11   9   0    4.56    0.71
 -11  -9   0    4.68    0.72
 -11   9   0    5.77    0.39
  12  -9   0    2.76    0.45
  12   9   0    2.63    0.61
 -12   9   0    3.05    1.01
 -12  -9   0    2.65    0.53
  12   9   0    3.04    0.53
  12  -9   0    3.24    0.57
 -12  -9   0    2.52    0.79
  12  -9   0    3.90    0.95
 -12  -9   0    2.99    0.57
 -12  -9   0    4.08    0.88
 -12  -9   0    2.89    0.63
 -12   9   0    2.89    0.60
 -12   9   0    2.07    0.59
 -12   9   0    4.07    1.11
  12  -9   0    3.50    0.58
  12  -9   0    2.68    0.53
  12   9   0    3.30    0.26
 -12   9   0    4.18    0.93
 -12   9   0    3.92    0.74
 -12   9   0    3.16    0.36
  12  -9   0    3.31    0.83
  12   9   0    2.70    0.45
 -12   9   0    2.92    0.42
  12  -9   0    3.44    0.59
 -12   9   0    3.29    0.46
 -12  -9   0    2.75    0.65
 -12  -9   0    3.78    0.50
  12   9   0    3.05    0.51
  12  -9   0    2.41    0.73
 -12  -9   0    2.24    0.94
 -12  -9   0    2.46    0.55
 -12  -9   0    2.56    0.79
  12  -9   0    2.44    0.41
  12   9   0    2.95    0.30
 -12   9   0    3.46    0.58
  12  -9   0    4.87    1.00
  12   9   0    2.18    0.80
  12   9   0    2.84    0.36
 -13   9   0    2.52    0.56
 -13  -9   0    3.55    1.17
 -13   9   0    3.53    0.39
  13  -9   0    4.38    1.00
 -13  -9   0    3.09    0.68
 -13  -9   0    2.79    0.81
 -13   9   0    3.83    0.61
 -13   9   0    2.96    0.44
 -13  -9   0    3.30    0.62
 -13   9   0    2.51    0.89
 -13  -9   0    3.31    0.62
  13  -9   0    3.16    0.46
  13   9   0    3.17    0.66
 -13   9   0    2.49    0.76
 -13  -9   0    2.07    0.48
 -13  -9   0    3.01    0.47
 -13   9   0    2.28    0.96
  13   9   0    2.73    0.85
  13   9   0    3.08    0.54
  13  -9   0    2.22    0.79
 -13  -9   0    2.80    0.86
  13  -9   0    3.09    0.58
 -13   9   0    2.85    0.44
  13   9   0    3.79    0.64
  13  -9   0    3.13    0.57
 -13   9   0    3.74    0.75
  13  -9   0    2.74    0.75
  13  -9   0    3.06    0.83
 -13  -9   0    2.08    0.68
  13  -9   0    2.44    0.53
 -13   9   0    2.79    0.71
 -13  -9   0    3.16    0.76
  13   9   0    3.63    0.45
  13  -9   0    3.29    0.49
  13  -9   0    2.42    0.53
  14  -9   0    0.03    0.27
  14  -9   0    0.09    0.24
  14  -9   0    0.49    0.35
 -14  -9   0    1.05    0.43
 -14  -9   0   -0.33    0.37
  14   9   0   -0.02    0.18
 -14   9   0   -0.11    0.19
 -14  -9   0    0.23    0.36
 -14   9   0    0.16    0.42
 -14  -9   0    0.18    0.26
  14   9   0    0.34    0.28
  14   9   0    0.43    0.36
  14  -9   0   -0.39    0.23
 -14   9   0    0.01    0.29
 -14  -9   0   -0.04    0.42
 -14  -9   0   -0.55    0.43
  14  -9   0   -0.04    0.29
 -14   9   0   -0.03    0.38
 -14   9   0   -0.16    0.14
 -14   9   0   -0.07    0.17
  14  -9   0   -0.17    0.21
  15   9   0   -0.08    0.27
 -15   9   0    0.02    0.18
  15  -9   0    0.07    0.35
 -15  -9   0    0.64    0.47
 -15   9   0    0.05    0.40
 -15   9   0    0.05    0.34
 -15  -9   0    0.64    0.36
  15  -9   0   -0.02    0.23
  15   9   0    0.07    0.23
  15  -9   0    0.30    0.31
  15  -9   0   -0.11    0.23
 -15  -9   0    0.10    0.32
  15  -9   0    0.03    0.27
 -15   9   0   -0.23    0.22
 -15  -9   0    0.51    0.57
  15   9   0   -0.11    0.25
  15  -9   0    0.01    0.30
 -15   9   0    0.00    0.20
 -15  -9   0    0.34    0.41
 -15   9   0    0.58    0.36
 -15  -9   0    0.37    0.27
 -15  -9   0   -0.60    0.26
 -16   9   0    6.98    0.68
 -16  -9   0    5.52    0.89
 -16  -9   0    6.35    0.95
 -16  -9   0    8.19    1.17
 -16  -9   0    6.60    0.68
 -16  -9   0    6.10    1.19
  16  -9   0    6.96    0.96
 -16  -9   0    7.40    1.42
 -16   9   0    5.74    0.60
  16   9   0    6.89    1.04
 -16  -9   0    4.91    0.80
  16   9   0    6.43    0.81
  16  -9   0    6.79    0.80
  16  -9   0    6.67    0.89
  16  -9   0    5.85    0.91
 -16   9   0    7.74    1.21
 -16   9   0    6.53    0.52
   0 -10   0   20.48    0.65
   0  10   0   21.32    1.01
   0 -10   0   21.34    0.75
   0 -10   0   20.05    0.63
   0 -10   0   21.37    0.73
   0  10   0   21.07    1.42
   0 -10   0   21.06    0.55
   0 -10   0   21.63    1.64
   0  10   0   20.70    0.98
   0  10   0   22.14    1.40
   0 -10   0   19.57    0.86
   0 -10   0   20.74    0.84
   0  10   0   22.89    1.01
   0 -10   0   19.06    0.81
   0 -10   0   20.01    1.15
   0 -10   0   20.90    0.72
   0 -10   0   21.77    0.72
   0 -10   0   20.37    0.63
   0 -10   0   20.85    1.04
   0 -10   0   21.07    0.83
   0 -10   0   20.63    0.77
   0 -10   0   22.38    1.51
   0 -10   0   21.50    1.09
   0  10   0   21.85    0.63
   0  10   0   21.50    0.73
   0  10   0   21.96    0.74
   0 -10   0   20.95    0.84
   0 -10   0   20.29    1.16
   0 -10   0   20.60    1.01
   0 -10   0   19.58    1.41
   0 -10   0   22.41    1.17
   0  10   0   21.44    0.63
   1 -10   0   13.44    0.56
   1  10   0   13.23    0.74
   1 -10   0   12.25    0.96
  -1 -10   0   12.87    0.89
   1  10   0   13.37    0.54
  -1 -10   0   13.56    0.57
   1  10   0   14.61    0.75
  -1  10   0   11.45    0.81
  -1 -10   0   13.67    0.63
  -1 -10   0   13.71    0.48
  -1 -10   0   11.65    0.90
  -1 -10   0   11.91    0.82
  -1 -10   0   13.62    0.91
  -1  10   0   13.94    0.75
   1  10   0   12.83    1.03
   1 -10   0   13.11    0.56
  -1 -10   0   13.96    0.64
   1 -10   0   12.11    0.65
   1  10   0   13.74    0.46
  -1 -10   0   13.74    0.46
   1 -10   0   12.61    1.82
  -1 -10   0   15.81    1.34
   1 -10   0   12.80    1.05
   1  10   0   13.50    0.53
  -1  10   0   13.14    2.03
  -1 -10   0   13.85    0.76
  -1  10   0   14.36    1.23
   1  10   0   14.15    0.75
  -1  10   0   12.84    0.49
  -1 -10   0   14.38    0.68
  -1 -10   0   14.38    0.42
  -1 -10   0   13.18    0.82
   1 -10   0   17.85    1.63
  -1  10   0   13.40    1.03
   1 -10   0   12.80    1.14
  -1 -10   0   13.58    0.63
  -1 -10   0   13.49    0.54
   1  10   0   13.33    0.48
   1 -10   0   12.47    0.67
  -1 -10   0   14.35    0.69
   1 -10   0   12.88    0.71
  -1 -10   0   14.24    0.58
   1 -10   0   12.25    0.92
   1 -10   0   12.88    0.47
   1 -10   0   12.57    0.62
   1 -10   0   13.05    0.56
   1 -10   0   14.29    0.88
  -1  10   0   13.74    0.53
   1 -10   0   13.71    0.42
   1 -10   0   13.31    0.52
   1 -10   0   12.87    0.79
   1  10   0   13.43    1.02
   1 -10   0   13.43    1.23
   1  10   0   14.58    0.84
   1 -10   0   13.86    0.92
   1 -10   0   13.98    0.50
  -1 -10   0   13.58    0.77
   1 -10   0   13.57    0.51
  -1  10   0   15.41    0.90
  -1 -10   0   14.72    1.14
  -1 -10   0   13.50    1.20
   1  10   0   13.65    0.58
  -1 -10   0   12.60    0.63
   1 -10   0   12.76    0.61
   1  10   0   13.63    0.45
  -1  10   0   13.56    1.22
   1 -10   0   13.19    0.81
  -1 -10   0   14.26    0.53
   1 -10   0   12.31    0.74
   1 -10   0   13.33    0.53
  -2 -10   0    1.74    0.24
   2 -10   0    2.04    0.17
   2 -10   0    1.63    0.20
   2 -10   0    2.07    0.49
  -2 -10   0    1.79    0.32
   2 -10   0    1.62    0.62
   2  10   0    1.60    0.19
  -2 -10   0    1.49    0.27
   2 -10   0    2.06    0.29
   2  10   0    0.83    0.41
  -2 -10   0    1.44    0.28
   2 -10   0    1.44    0.65
   2 -10   0    1.70    0.22
  -2  10   0    1.91    0.34
   2  10   0    1.77    0.38
   2  10   0    1.31    0.40
   2  10   0    1.80    0.30
   2 -10   0    2.06    0.42
  -2 -10   0    2.57    0.72
   2  10   0    1.80    0.18
   2 -10   0    2.44    0.29
  -2 -10   0    2.16    0.28
   2  10   0    2.15    0.47
  -2  10   0    1.76    0.14
  -2  10   0    1.65    0.24
  -2  10   0    1.58    0.28
   2 -10   0    1.38    0.41
  -2 -10   0    1.91    0.31
  -2  10   0    1.54    0.57
  -2  10   0    1.86    0.18
   2 -10   0    1.79    0.18
   2 -10   0    2.01    0.45
   2 -10   0    1.83    0.48
   2  10   0    1.60    0.15
   2 -10   0    1.92    0.26
  -2 -10   0    2.06    0.40
   2 -10   0    2.07    0.36
   2  10   0    1.80    0.38
   2 -10   0    1.81    0.32
   2 -10   0    2.08    0.16
  -2 -10   0    1.56    0.43
   2 -10   0    1.93    0.73
   2 -10   0    2.09    0.33
  -2  10   0    1.90    0.38
   2 -10   0    1.68    0.30
  -2 -10   0    2.00    0.46
   2  10   0    1.82    0.22
   2  10   0    1.94    0.32
  -2 -10   0    1.94    0.68
  -2  10   0    1.90    0.49
   2  10   0    1.88    0.15
   2  10   0    1.91    0.26
   2 -10   0    2.13    0.25
  -2 -10   0    2.16    0.46
   2 -10   0    1.55    0.31
  -2 -10   0    1.83    0.48
  -2 -10   0    1.49    0.29
  -2  10   0    1.88    0.23
  -2  10   0    1.83    0.26
  -2  10   0    0.97    0.45
   2 -10   0    1.50    0.21
  -2 -10   0    1.81    0.15
   2  10   0    1.69    0.26
   2  10   0    2.02    0.31
  -2  10   0    1.69    0.39
  -2 -10   0    2.62    0.48
  -2 -10   0    1.69    0.25
   3 -10   0    0.98    0.17
   3  10   0    1.30    0.36
  -3  10   0    1.79    0.46
   3 -10   0    1.19    0.21
  -3 -10   0    1.16    0.22
  -3 -10   0    1.01    0.27
  -3  10   0    1.41    0.35
   3  10   0    1.45    0.24
  -3  10   0    1.91    0.28
   3 -10   0    1.37    0.19
  -3 -10   0    1.29    0.12
   3 -10   0    1.16    0.32
  -3  10   0    1.33    0.12
   3  10   0    0.91    0.29
  -3 -10   0    0.61    0.34
   3 -10   0    1.56    0.31
   3  10   0    0.97    0.15
  -3 -10   0    0.49    0.44
  -3 -10   0    0.95    0.25
  -3 -10   0    1.16    0.24
  -3 -10   0    0.63    0.29
   3 -10   0    1.27    0.28
   3 -10   0    1.13    0.19
  -3  10   0    0.75    0.38
  -3  10   0    1.46    0.40
  -3 -10   0    1.09    0.22
   3 -10   0    1.26    0.15
   3 -10   0    1.28    0.23
   3 -10   0    1.64    0.42
   3  10   0    1.02    0.11
   3  10   0    1.04    0.21
  -3 -10   0    1.16    0.39
   3 -10   0    1.56    0.46
  -3  10   0    1.37    0.22
   3  10   0    1.13    0.14
  -3 -10   0    0.95    0.32
   3 -10   0    1.28    0.54
   3 -10   0    0.29    0.45
   3 -10   0    1.41    0.24
   3  10   0    1.40    0.28
  -3  10   0    1.34    0.16
  -3  10   0    1.32    0.24
   3  10   0    1.70    0.38
  -3  10   0    2.03    0.34
   3  10   0    1.02    0.17
  -3  10   0    1.51    0.16
   3 -10   0    0.14    0.41
   3  10   0    1.38    0.23
   3 -10   0    1.62    0.17
  -3 -10   0    1.48    0.31
   3 -10   0    1.19    0.41
   3 -10   0    1.59    0.32
   3 -10   0    0.96    0.26
  -3 -10   0    0.95    0.21
  -3  10   0    2.03    0.64
  -3 -10   0    1.54    0.42
   3 -10   0    0.81    0.34
   3  10   0    1.05    0.30
   3  10   0    0.86    0.20
  -3  10   0    1.68    0.22
  -3  10   0    1.63    0.31
   3  10   0    1.00    0.17
   3  10   0    1.16    0.30
   3  10   0    1.28    0.23
   3  10   0    1.30    0.12
   3  10   0    1.38    0.50
   4  10   0   13.31    0.52
  -4  10   0   14.69    0.85
  -4 -10   0   13.03    0.61
   4 -10   0   13.41    0.61
  -4  10   0   13.24    0.69
  -4 -10   0   13.04    1.11
  -4 -10   0   16.07    1.14
  -4 -10   0   13.58    0.78
   4 -10   0   14.35    1.57
   4 -10   0   14.23    1.08
  -4 -10   0   13.40    0.73
   4  10   0   13.20    0.92
   4  10   0   13.93    0.61
   4 -10   0   13.85    0.77
   4 -10   0   14.70    0.87
  -4  10   0   14.11    0.60
   4 -10   0   11.66    0.98
  -4  10   0   13.61    0.40
  -4  10   0   14.31    1.01
  -4  10   0   12.81    0.57
  -4  10   0   14.71    0.48
  -4 -10   0   12.56    1.34
  -4 -10   0   11.02    0.86
   4  10   0   13.61    0.55
  -4 -10   0   13.77    0.78
   4  10   0   14.18    0.75
   4  10   0   13.29    0.50
  -4  10   0   13.78    1.39
   4 -10   0   13.77    0.51
   4  10   0   11.76    1.09
   4 -10   0   14.89    1.63
  -4  10   0   15.67    1.05
   4  10   0   13.80    0.69
   4  10   0   13.82    0.61
   4  10   0   13.04    0.64
   4 -10   0   14.22    1.08
  -4  10   0   14.11    0.69
  -4  10   0   14.45    1.46
   4 -10   0   14.83    0.62
   4  10   0   13.73    0.35
   4  10   0   13.55    0.45
  -4  10   0   13.58    0.56
  -4 -10   0   11.54    0.87
  -4  10   0   14.62    1.00
  -4 -10   0   13.59    0.64
  -4  10   0   13.17    0.49
  -4 -10   0   13.86    0.64
   4 -10   0   15.30    0.80
   4  10   0   14.06    0.84
   4 -10   0   13.68    0.74
   4  10   0   13.93    0.43
   4  10   0   12.96    0.83
  -5  10   0    2.56    0.22
   5  10   0    3.20    0.47
   5 -10   0    2.23    0.56
  -5 -10   0    3.09    0.61
  -5  10   0    2.82    0.52
   5  10   0    2.77    0.22
  -5 -10   0    3.44    0.51
   5  10   0    2.57    0.17
   5 -10   0    2.33    0.31
  -5 -10   0    2.24    0.40
  -5  10   0    2.81    0.31
   5  10   0    2.41    0.29
  -5  10   0    2.72    0.60
   5  10   0    2.63    0.18
  -5  10   0    3.07    0.90
   5  10   0    2.81    0.39
   5  10   0    3.21    0.59
   5 -10   0    2.73    0.25
   5 -10   0    2.13    0.36
   5 -10   0    3.01    0.36
  -5 -10   0    2.96    0.56
  -5  10   0    2.64    0.26
   5  10   0    3.45    0.51
  -5 -10   0    2.47    0.63
   5 -10   0    3.14    0.54
   5 -10   0    3.33    0.62
  -5 -10   0    3.29    0.83
  -5  10   0    2.44    0.57
  -5  10   0    2.50    0.39
   5  10   0    2.92    0.28
  -5  10   0    2.76    0.55
   5 -10   0    2.99    0.93
  -5 -10   0    2.65    0.39
   5 -10   0    2.52    0.41
  -5  10   0    2.48    0.85
   5 -10   0    1.89    0.55
  -5 -10   0    3.35    0.31
   5  10   0    3.76    0.75
  -5  10   0    2.73    0.33
  -5  10   0    3.08    0.20
  -5 -10   0    2.37    0.33
   5 -10   0    2.33    0.89
  -5  10   0    2.44    0.37
  -5  10   0    2.28    0.32
   5  10   0    2.89    0.36
   5  10   0    2.52    0.24
  -5 -10   0    3.18    0.39
   5 -10   0    1.83    0.36
  -5 -10   0    2.05    0.52
   6 -10   0   26.28    1.15
   6 -10   0   23.38    2.14
  -6  10   0   25.44    0.74
   6  10   0   26.37    0.74
   6  10   0   26.03    0.64
   6 -10   0   25.62    1.55
   6  10   0   27.11    0.89
  -6 -10   0   26.77    1.49
  -6 -10   0   26.86    1.61
  -6  10   0   26.54    1.16
  -6 -10   0   26.14    2.07
   6 -10   0   25.69    1.11
  -6  10   0   26.17    0.84
  -6  10   0   25.92    0.98
   6 -10   0   28.92    1.64
  -6  10   0   24.17    2.07
   6  10   0   26.10    1.07
  -6 -10   0   26.10    1.45
  -6  10   0   25.16    1.45
   6 -10   0   24.70    1.12
  -6 -10   0   26.92    1.14
   6  10   0   26.97    1.10
   6  10   0   25.86    0.96
   6 -10   0   26.37    0.95
  -6  10   0   26.70    0.93
   6  10   0   25.11    0.90
  -6 -10   0   25.01    1.00
  -6 -10   0   26.16    1.03
  -6  10   0   26.76    0.87
   6 -10   0   23.65    1.51
  -6  10   0   26.82    0.91
  -6 -10   0   27.40    1.27
  -6 -10   0   27.01    0.96
  -6  10   0   26.31    1.07
   6 -10   0   26.50    0.99
   6 -10   0   26.77    1.38
   6  10   0   25.30    1.50
  -6 -10   0   25.55    1.21
  -6  10   0   27.42    1.67
   6  10   0   26.74    0.80
   6  10   0   27.82    1.19
   6 -10   0   23.79    2.15
   6  10   0   26.54    1.62
   6 -10   0   25.37    0.83
   6  10   0   25.87    0.65
  -6  10   0   25.18    1.34
  -6  10   0   24.76    1.49
  -6 -10   0   26.47    1.78
  -6  10   0   24.48    2.24
  -7  10   0    2.00    0.30
  -7  10   0    0.99    0.46
  -7 -10   0    2.06    0.46
   7  10   0    1.63    0.27
   7  10   0    2.01    0.39
   7  10   0    2.30    0.58
  -7  10   0    1.72    0.37
  -7 -10   0    2.26    0.37
   7 -10   0    1.85    0.54
   7 -10   0    1.91    0.28
   7 -10   0    2.09    0.35
   7  10   0    2.07    0.28
   7  10   0    1.86    0.23
   7 -10   0    0.80    0.59
   7  10   0    1.82    0.15
  -7  10   0    2.75    1.05
  -7 -10   0    2.58    0.62
   7 -10   0    2.21    0.62
  -7  10   0    2.30    0.29
  -7  10   0    1.73    0.57
   7 -10   0    2.23    0.58
  -7 -10   0    1.99    0.34
  -7  10   0    1.92    0.29
  -7 -10   0    1.90    0.82
  -7  10   0    1.62    0.30
   7  10   0    2.43    0.62
   7  10   0    1.76    0.32
   7 -10   0    1.06    0.31
  -7  10   0    1.60    0.71
   7  10   0    1.88    0.15
   7 -10   0    1.55    0.36
  -7  10   0    1.19    0.43
  -7 -10   0    1.52    0.33
  -7 -10   0    2.60    0.59
  -7  10   0    1.46    0.21
   7 -10   0    1.89    0.36
  -7 -10   0    2.30    0.44
  -7  10   0    1.62    0.44
   7 -10   0    1.62    0.80
   7  10   0    1.97    0.19
  -7 -10   0    2.50    0.73
   7 -10   0    2.03    0.32
   7 -10   0    1.70    0.46
  -7 -10   0    1.67    0.41
  -7 -10   0    1.54    0.49
  -7  10   0    2.02    0.34
   7  10   0    1.77    0.37
  -7  10   0    1.74    0.41
   7  10   0    2.08    0.33
  -8 -10   0    7.16    0.63
  -8  10   0    7.79    1.14
  -8  10   0    8.09    0.79
   8 -10   0    6.07    0.59
   8  10   0    7.02    0.64
   8  10   0    8.39    1.19
  -8 -10   0    5.78    0.79
   8 -10   0    7.96    0.50
   8 -10   0    7.63    0.99
  -8  10   0    8.03    0.56
   8 -10   0    8.65    0.67
  -8 -10   0    7.00    0.52
   8  10   0    7.08    0.98
   8 -10   0    7.05    0.51
  -8 -10   0    8.31    1.72
  -8  10   0    6.92    1.08
  -8 -10   0    6.91    1.03
   8 -10   0    8.91    1.20
   8 -10   0    8.79    0.71
  -8  10   0    7.45    1.26
   8  10   0    7.24    0.35
   8  10   0    8.24    0.64
   8  10   0    6.44    0.47
  -8 -10   0    7.19    0.61
  -8  10   0    7.71    0.53
  -8  10   0    6.19    1.57
   8 -10   0    6.51    1.42
  -8 -10   0    6.18    1.19
  -8  10   0    7.51    0.67
  -8  10   0    6.92    0.50
   8 -10   0    8.06    0.61
   8  10   0    7.14    0.54
  -8  10   0    8.28    0.76
  -8 -10   0    7.74    1.14
   8  10   0    6.54    0.29
   8 -10   0    7.67    1.07
   8 -10   0    7.36    1.03
   8  10   0    7.49    0.45
  -8 -10   0    8.85    0.78
  -8  10   0    7.91    0.44
  -8  10   0    9.08    1.98
  -8 -10   0    6.72    0.95
   8 -10   0    7.75    1.61
  -8 -10   0    7.22    0.60
  -9 -10   0    0.09    0.20
  -9 -10   0    0.61    0.55
  -9  10   0    0.10    0.68
  -9 -10   0    0.22    0.19
   9 -10   0    0.06    0.23
   9 -10   0    0.15    0.29
   9 -10   0    0.59    0.25
   9 -10   0    0.45    0.21
  -9 -10   0    0.05    0.29
  -9  10   0    0.01    0.16
  -9  10   0    0.24    0.24
  -9 -10   0    1.74    0.82
   9 -10   0    0.46    0.40
   9 -10   0    0.03    0.14
   9  10   0    0.35    0.13
   9 -10   0    0.35    0.36
   9  10   0    0.55    0.17
   9  10   0    0.19    0.20
  -9 -10   0    0.45    0.38
   9  10   0    0.26    0.18
  -9 -10   0    0.11    0.33
   9 -10   0    0.37    0.63
   9  10   0    0.03    0.30
  -9  10   0    0.34    0.72
  -9  10   0    1.74    0.35
   9 -10   0   -0.06    0.59
  -9  10   0    0.25    0.21
  -9 -10   0    0.23    0.29
  -9 -10   0    0.48    0.35
  -9  10   0   -0.40    0.20
  -9  10   0   -0.01    0.37
  -9 -10   0    0.47    0.27
   9  10   0    0.23    0.37
   9  10   0    0.34    0.25
  -9  10   0    0.03    0.24
   9 -10   0    0.00    0.21
   9 -10   0    0.09    0.21
   9 -10   0    0.37    0.19
  -9  10   0   -0.54    0.29
  -9 -10   0    0.37    0.26
  -9  10   0    0.12    0.14
  -9  10   0    0.23    0.37
   9  10   0    0.60    0.24
   9  10   0    0.33    0.10
  10  10   0   14.81    0.67
 -10 -10   0   13.18    1.03
  10 -10   0   13.30    0.74
  10  10   0   15.14    0.79
  10 -10   0   15.74    2.46
  10 -10   0   15.19    0.99
  10  10   0   15.19    0.86
 -10 -10   0   14.58    1.15
 -10  10   0   16.75    2.85
  10 -10   0   15.82    1.01
  10  10   0   16.04    1.33
 -10 -10   0   18.26    2.60
 -10 -10   0   14.21    1.29
 -10 -10   0   16.00    0.97
 -10  10   0   14.47    1.04
 -10  10   0   15.42    1.10
 -10  10   0   16.23    1.39
  10 -10   0   14.91    1.39
  10  10   0   14.55    1.03
 -10  10   0   15.59    2.79
  10  10   0   16.25    1.54
  10 -10   0   13.94    1.33
  10  10   0   14.39    0.56
 -10 -10   0   15.28    0.96
  10 -10   0   13.54    2.22
  10 -10   0   16.91    1.44
 -10 -10   0   14.06    1.37
  10 -10   0   14.89    0.95
 -10  10   0   15.80    1.62
 -10 -10   0   15.26    0.97
 -10  10   0   13.76    0.74
 -10  10   0   15.56    0.88
 -10  10   0   14.99    1.51
 -10 -10   0   11.80    1.80
 -10 -10   0   15.23    0.80
 -10  10   0   15.27    0.93
 -10 -10   0   17.17    1.46
 -10  10   0   16.63    1.70
  10  10   0   14.66    0.49
 -10  10   0   14.92    0.91
  10  10   0   13.13    0.87
 -11  10   0    4.41    1.33
 -11 -10   0    2.67    0.61
  11 -10   0    1.76    0.68
  11  10   0    3.15    0.29
 -11 -10   0    2.55    0.68
  11 -10   0    4.23    0.90
 -11 -10   0    2.98    0.44
 -11 -10   0    2.94    0.80
  11 -10   0    2.67    0.52
 -11 -10   0    2.89    0.54
 -11 -10   0    2.22    0.48
 -11 -10   0    2.88    0.54
 -11  10   0    3.81    0.69
  11 -10   0    3.54    0.82
 -11 -10   0    4.22    0.92
 -11  10   0    3.79    1.44
  11 -10   0    2.90    0.76
 -11  10   0    2.59    0.41
  11  10   0    3.20    0.55
 -11  10   0    2.64    0.32
  11  10   0    2.58    0.42
  11  10   0    3.49    0.51
  11 -10   0    3.11    0.46
  11 -10   0    2.96    0.56
  11  10   0    2.84    0.24
 -11 -10   0    2.89    0.78
  11  10   0    2.50    0.56
 -11  10   0    4.53    0.71
  11 -10   0    4.42    1.50
 -11  10   0    4.07    0.56
 -11  10   0    3.36    1.03
  11 -10   0    3.05    0.44
 -11 -10   0    2.25    1.00
 -11  10   0    3.40    0.44
 -11  10   0    3.01    0.61
  11  10   0    2.75    0.83
 -11  10   0    5.08    1.07
  11  10   0    3.11    0.39
 -11 -10   0    3.99    1.25
  11 -10   0    4.39    1.39
  11 -10   0    2.15    0.47
 -11  10   0    4.37    0.89
  11 -10   0    4.50    0.65
  11  10   0    4.30    0.92
 -12  10   0    0.38    0.63
 -12 -10   0    0.27    0.30
 -12 -10   0   -0.18    0.27
  12 -10   0    0.50    0.30
 -12  10   0    0.41    0.31
  12  10   0    0.08    0.11
  12 -10   0   -0.39    0.25
 -12  10   0    0.15    0.35
  12  10   0   -0.11    0.10
 -12 -10   0    0.07    0.22
 -12  10   0   -0.10    0.14
 -12 -10   0    0.07    0.20
  12  10   0    0.27    0.29
  12 -10   0    0.14    0.19
 -12 -10   0   -0.57    0.42
  12 -10   0    0.07    0.23
 -12  10   0   -0.27    0.15
  12 -10   0    0.15    0.34
 -12 -10   0    0.06    0.34
  12 -10   0    0.13    0.27
  12  10   0    0.17    0.26
 -12 -10   0    0.10    0.41
 -12  10   0    0.82    0.59
  12  10   0   -0.05    0.15
 -12  10   0    0.26    0.38
  12 -10   0   -0.49    0.32
  12  10   0    0.12    0.42
  12  10   0    0.02    0.19
  12 -10   0   -0.03    0.47
 -12  10   0   -0.12    0.23
 -12  10   0   -0.38    0.23
 -12 -10   0   -0.64    0.22
 -12 -10   0    0.19    0.39
 -12 -10   0   -0.17    0.23
  12 -10   0    0.22    0.30
 -12  10   0    0.09    0.19
  12 -10   0   -0.04    0.21
  12  10   0    0.09    0.22
  13  10   0    3.71    0.64
 -13  10   0    2.84    1.04
 -13  10   0    3.04    0.46
  13 -10   0    3.48    0.64
 -13 -10   0    3.10    0.89
 -13 -10   0    3.39    0.52
 -13 -10   0    3.20    1.14
 -13 -10   0    4.00    1.05
 -13 -10   0    4.50    0.82
  13 -10   0    4.19    0.68
 -13  10   0    4.02    0.56
  13  10   0    3.32    0.44
  13 -10   0    4.04    0.68
  13 -10   0    3.96    0.90
 -13 -10   0    3.00    0.73
 -13  10   0    3.00    0.62
 -13  10   0    3.15    0.59
 -13 -10   0    3.81    0.65
 -13 -10   0    3.75    0.92
 -13  10   0    3.73    0.94
  13 -10   0    3.26    0.92
 -13  10   0    4.30    0.83
 -13  10   0    3.61    0.73
  13 -10   0    3.86    0.96
  13 -10   0    3.23    0.50
  13  10   0    3.46    1.02
 -13  10   0    3.55    1.09
  13  10   0    3.13    0.55
 -13  10   0    3.11    0.37
 -13 -10   0    3.62    0.68
  13  10   0    3.24    0.68
  13 -10   0    3.77    0.53
 -13 -10   0    4.19    0.68
  13 -10   0    3.52    0.62
  13 -10   0    4.29    1.02
  14 -10   0   -0.01    0.26
  14 -10   0    0.45    0.31
  14  10   0   -0.03    0.16
 -14  10   0    0.23    0.36
  14  10   0    0.09    0.25
 -14 -10   0    0.23    0.25
 -14 -10   0   -0.26    0.29
 -14  10   0   -0.05    0.15
  14 -10   0   -0.09    0.20
  14 -10   0   -0.12    0.25
 -14 -10   0    0.32    0.52
 -14  10   0    0.20    0.22
  14 -10   0   -0.24    0.18
  14  10   0   -0.50    0.23
 -14 -10   0    0.05    0.37
 -14  10   0    0.38    0.23
 -14  10   0    0.02    0.28
 -14 -10   0    0.23    0.26
 -14  10   0    0.60    0.47
  14 -10   0   -0.07    0.20
 -14 -10   0    0.13    0.43
  15 -10   0    0.44    0.38
 -15 -10   0    0.04    0.36
 -15 -10   0   -0.84    0.28
  15 -10   0    0.18    0.33
 -15  10   0    0.13    0.17
 -15 -10   0    0.38    0.42
  15 -10   0    0.59    0.41
 -15 -10   0   -0.15    0.29
 -15 -10   0   -0.34    0.27
 -15  10   0   -0.07    0.18
 -15  10   0   -0.04    0.21
  15  10   0    0.14    0.26
  15  10   0    0.03    0.35
 -15 -10   0    1.75    0.74
 -15 -10   0    0.45    0.38
  15  10   0   -0.05    0.29
 -15  10   0   -0.59    0.35
  15 -10   0   -0.59    0.19
  15 -10   0    0.18    0.28
   0 -11   0    0.07    0.14
   0  11   0    0.00    0.22
   0 -11   0    0.17    0.24
   0 -11   0   -0.06    0.29
   0 -11   0    0.03    0.10
   0 -11   0   -0.07    0.08
   0 -11   0   -0.01    0.10
   0 -11   0   -0.40    0.30
   0 -11   0    0.03    0.07
   0 -11   0   -0.01    0.11
   0  11   0    0.16    0.10
   0 -11   0    0.06    0.12
   0  11   0    0.04    0.16
   0 -11   0   -0.01    0.17
   0 -11   0    0.18    0.19
   0 -11   0   -0.14    0.13
   0 -11   0    0.01    0.12
   0 -11   0   -0.05    0.14
   0 -11   0   -0.05    0.08
   0  11   0   -0.10    0.08
   0 -11   0    0.00    0.17
   0  11   0   -0.05    0.07
   0 -11   0    0.01    0.06
   0 -11   0   -0.10    0.35
   0  11   0    0.06    0.14
   0 -11   0    0.04    0.13
   0  11   0   -0.03    0.11
   0 -11   0   -0.08    0.08
   0  11   0    0.28    0.27
   0 -11   0   -0.18    0.18
   0 -11   0   -0.01    0.20
   0 -11   0   -0.15    0.10
   0  11   0   -0.07    0.06
   0 -11   0    0.09    0.09
   0 -11   0   -0.44    0.25
  -1  11   0    1.24    0.34
   1 -11   0    2.20    0.82
   1  11   0    1.38    0.29
   1  11   0    1.40    0.27
  -1 -11   0    1.50    0.33
   1 -11   0    1.28    0.27
   1 -11   0    1.33    0.25
  -1 -11   0    1.25    0.47
  -1 -11   0    1.11    0.17
  -1 -11   0    1.15    0.22
   1  11   0    1.45    0.49
   1 -11   0    1.21    0.22
  -1 -11   0    1.44    0.27
  -1  11   0    1.34    0.20
  -1 -11   0    0.97    0.26
   1 -11   0    1.36    0.22
   1  11   0    1.24    0.17
  -1  11   0    1.03    0.49
   1 -11   0    0.49    0.52
   1 -11   0    0.97    0.30
   1 -11   0    1.48    0.45
  -1 -11   0    0.93    0.36
   1 -11   0    1.25    0.19
  -1 -11   0    1.08    0.21
  -1 -11   0    0.92    0.24
   1  11   0    1.36    0.20
   1 -11   0    1.27    0.29
  -1  11   0    1.68    0.55
   1  11   0    1.29    0.40
   1  11   0    1.30    0.18
   1 -11   0    0.67    0.39
  -1 -11   0    1.14    0.58
   1 -11   0    1.17    0.18
  -1  11   0    1.23    0.19
  -1 -11   0    1.14    0.24
   1 -11   0    1.15    0.51
  -1 -11   0    0.87    0.35
  -1 -11   0    1.16    0.34
   1 -11   0    1.52    0.16
   1  11   0    0.95    0.30
   1 -11   0    1.16    0.22
  -1 -11   0    0.75    0.32
   1 -11   0    0.73    0.35
  -1 -11   0    0.88    0.21
  -1 -11   0    1.08    0.20
   1  11   0    1.05    0.29
  -1 -11   0    0.98    0.23
   1  11   0    1.38    0.31
   1 -11   0    1.09    0.33
  -1 -11   0    1.05    0.13
  -1 -11   0    1.12    0.29
  -1 -11   0    0.73    0.46
  -1 -11   0    1.07    0.19
  -1 -11   0    1.10    0.16
  -1 -11   0    1.19    0.38
   1 -11   0    1.32    0.20
  -1  11   0    1.13    0.22
   1 -11   0    0.97    0.26
   1 -11   0    1.34    0.21
   1  11   0    0.99    0.15
  -1  11   0    1.32    0.33
   1  11   0    1.76    0.58
   1 -11   0    1.46    0.28
   1 -11   0    0.75    0.23
  -1  11   0    1.06    0.41
   1 -11   0    0.85    0.30
   1  11   0    1.31    0.22
   1 -11   0    0.68    0.27
   1  11   0    0.58    0.22
  -1  11   0    1.56    0.32
   1 -11   0    1.34    0.42
   1  11   0    1.60    0.23
   1 -11   0    1.45    0.18
   2 -11   0    0.76    0.19
   2 -11   0    0.57    0.28
   2 -11   0    0.73    0.14
   2 -11   0    0.78    0.23
  -2  11   0    0.61    0.17
  -2 -11   0    0.86    0.13
  -2 -11   0    0.52    0.17
   2  11   0    0.81    0.13
  -2 -11   0    0.67    0.22
   2  11   0    0.90    0.16
   2 -11   0    0.76    0.18
   2 -11   0    0.67    0.14
  -2  11   0    0.49    0.14
  -2 -11   0    0.61    0.29
  -2 -11   0    0.58    0.25
   2 -11   0    0.38    0.41
  -2  11   0    0.44    0.18
  -2 -11   0    0.56    0.16
  -2  11   0    0.77    0.43
  -2  11   0    0.55    0.13
  -2 -11   0    0.89    0.24
   2  11   0    0.42    0.36
   2 -11   0    0.70    0.17
  -2  11   0    0.45    0.29
   2  11   0    1.15    0.24
   2  11   0    0.71    0.15
   2 -11   0    0.94    0.31
  -2 -11   0    0.60    0.28
   2 -11   0   -0.03    0.21
   2  11   0    0.58    0.28
   2 -11   0    0.37    0.19
  -2 -11   0    1.17    0.26
   2 -11   0    0.77    0.15
   2 -11   0    0.41    0.19
   2  11   0    1.73    0.45
  -2  11   0    0.63    0.26
  -2  11   0    0.84    0.19
  -2  11   0    0.59    0.21
   2 -11   0    0.87    0.50
   2 -11   0    0.77    0.21
   2 -11   0    0.31    0.44
   2  11   0    0.82    0.13
   2  11   0    0.53    0.17
  -2 -11   0    0.42    0.20
   2  11   0    1.31    0.36
  -2  11   0    0.60    0.17
  -2 -11   0    0.75    0.33
   2  11   0    1.08    0.29
   2 -11   0    0.68    0.17
   2 -11   0    0.81    0.35
   2 -11   0    0.69    0.26
  -2  11   0    1.15    0.50
  -2 -11   0   -0.18    0.42
  -2 -11   0    0.56    0.29
  -2  11   0    0.86    0.12
  -2 -11   0    0.94    0.23
   2  11   0    0.40    0.13
  -2 -11   0    0.45    0.30
  -2  11   0    0.71    0.27
  -2  11   0    0.25    0.21
   2 -11   0    0.57    0.15
  -2  11   0    0.75    0.39
   2 -11   0    0.66    0.12
  -2 -11   0    0.68    0.19
   2  11   0    0.81    0.22
   2  11   0    0.75    0.24
   2 -11   0    1.19    0.39
   2 -11   0    0.52    0.19
  -2 -11   0    0.96    0.57
   2  11   0    0.78    0.19
   3 -11   0    4.25    0.32
  -3  11   0    3.62    0.34
  -3 -11   0    3.72    0.48
   3 -11   0    4.46    0.44
   3 -11   0    3.62    0.58
   3 -11   0    3.15    0.98
   3 -11   0    4.00    0.73
   3  11   0    3.68    0.27
  -3  11   0    3.71    0.23
   3  11   0    3.53    0.35
  -3 -11   0    3.78    0.37
   3 -11   0    3.68    0.28
   3 -11   0    3.46    0.34
  -3  11   0    3.78    0.80
  -3  11   0    3.75    0.31
  -3 -11   0    4.22    0.36
   3 -11   0    3.38    0.64
   3  11   0    3.41    0.75
   3 -11   0    3.54    0.28
  -3 -11   0    3.31    0.55
   3  11   0    2.59    0.46
  -3 -11   0    3.81    0.21
  -3 -11   0    3.68    0.40
  -3  11   0    3.93    0.28
   3 -11   0    4.47    0.70
   3 -11   0    3.43    0.48
  -3 -11   0    3.73    0.69
   3  11   0    3.75    0.26
   3  11   0    3.78    0.23
  -3 -11   0    3.43    0.85
  -3  11   0    3.81    0.58
   3 -11   0    4.26    0.31
  -3  11   0    3.31    0.88
   3 -11   0    4.70    1.08
   3 -11   0    4.21    0.26
   3  11   0    3.84    0.33
  -3  11   0    3.77    0.20
   3 -11   0    3.87    0.72
  -3 -11   0    3.76    0.57
   3 -11   0    4.35    0.25
  -3 -11   0    4.11    0.67
  -3  11   0    3.96    0.41
   3  11   0    3.74    0.63
  -3 -11   0    4.30    0.36
   3  11   0    4.21    0.36
   3  11   0    3.68    0.20
  -3  11   0    3.51    0.30
   3  11   0    3.33    0.35
   3 -11   0    3.85    0.48
   3  11   0    3.11    0.51
   3 -11   0    3.78    0.95
   3  11   0    3.42    0.59
  -3  11   0    2.67    0.54
   3  11   0    3.93    0.29
  -3  11   0    3.94    0.24
  -3  11   0    4.16    0.40
   3 -11   0    3.81    0.50
   3  11   0    4.05    0.42
   3 -11   0    3.52    0.32
  -3  11   0    3.47    0.60
  -4 -11   0    5.91    0.53
   4  11   0    5.63    0.22
   4  11   0    6.26    0.42
   4 -11   0    6.33    0.91
   4 -11   0    6.34    0.40
  -4 -11   0    5.55    0.51
   4 -11   0    6.32    0.43
  -4  11   0    5.65    1.10
   4 -11   0    6.33    0.53
  -4 -11   0    6.69    0.97
   4  11   0    4.82    0.44
  -4 -11   0    6.26    0.79
  -4 -11   0    6.11    1.14
   4  11   0    5.22    0.36
   4 -11   0    5.70    1.25
   4  11   0    5.59    0.69
  -4 -11   0    7.32    1.03
   4  11   0    5.03    0.50
   4 -11   0    6.33    1.34
  -4  11   0    6.17    0.48
  -4  11   0    5.50    0.77
  -4  11   0    5.73    0.54
   4 -11   0    5.98    0.57
  -4  11   0    5.94    0.32
  -4  11   0    7.24    0.51
   4 -11   0    5.20    0.80
   4  11   0    5.71    0.36
   4  11   0    5.76    0.28
  -4  11   0    5.80    1.19
  -4 -11   0    5.75    0.64
   4 -11   0    5.54    0.52
   4  11   0    6.08    0.34
  -4  11   0    6.46    0.40
  -4  11   0    6.44    0.86
   4  11   0    5.44    0.29
  -4  11   0    5.89    0.38
  -4  11   0    5.63    0.24
  -4 -11   0    5.66    0.42
  -4 -11   0    5.30    0.42
   4  11   0    6.10    0.65
   4  11   0    5.49    0.57
  -4 -11   0    5.95    0.43
   4 -11   0    6.45    0.52
  -4  11   0    5.20    0.73
   4  11   0    5.98    0.44
  -4  11   0    6.25    0.30
   4 -11   0    6.03    0.89
   4  11   0    6.24    0.43
   4  11   0    6.07    1.00
   4 -11   0    6.30    0.33
  -4  11   0    5.79    0.39
  -4 -11   0    5.35    0.52
  -5  11   0   -0.13    0.20
   5  11   0    0.29    0.10
  -5 -11   0    0.80    0.35
  -5 -11   0    0.06    0.31
   5  11   0    0.17    0.08
  -5  11   0    0.07    0.23
  -5 -11   0    0.04    0.14
   5 -11   0    0.24    0.14
  -5 -11   0    0.06    0.18
   5 -11   0    1.01    0.51
  -5 -11   0   -0.02    0.21
   5 -11   0    0.43    0.25
  -5  11   0    0.01    0.20
  -5  11   0    0.32    0.28
  -5  11   0    0.44    0.43
   5  11   0    0.66    0.35
   5 -11   0    0.07    0.53
  -5  11   0   -0.03    0.35
   5  11   0    0.27    0.20
   5 -11   0    0.09    0.13
   5  11   0    0.12    0.12
   5  11   0   -0.33    0.24
  -5  11   0    0.19    0.09
   5 -11   0    0.25    0.21
  -5 -11   0    0.23    0.15
  -5 -11   0    0.12    0.21
  -5  11   0    0.35    0.20
   5  11   0   -0.04    0.14
   5 -11   0    0.10    0.15
   5  11   0    0.18    0.20
   5  11   0    0.25    0.15
  -5  11   0   -0.10    0.11
  -5  11   0    0.15    0.14
  -5 -11   0    0.15    0.24
   5 -11   0    0.23    0.31
   5  11   0   -0.02    0.11
  -5  11   0    0.20    0.08
   5  11   0    0.14    0.07
   5 -11   0    0.22    0.17
  -5 -11   0    0.30    0.18
   5  11   0    0.05    0.09
  -5 -11   0    0.31    0.20
  -5  11   0    0.15    0.17
   5 -11   0    0.24    0.26
  -5  11   0    0.24    0.14
   5 -11   0    0.30    0.24
   5 -11   0    0.14    0.11
  -5  11   0    0.03    0.10
  -5 -11   0    0.66    0.52
  -6 -11   0    8.17    0.71
   6 -11   0    8.04    0.64
  -6 -11   0    7.40    0.54
   6 -11   0    8.27    0.67
   6 -11   0    7.17    0.41
  -6  11   0    7.58    0.43
  -6 -11   0    7.57    1.05
   6  11   0    7.41    0.41
  -6  11   0    7.06    0.55
   6 -11   0    7.56    1.07
  -6  11   0    7.91    1.49
   6  11   0    7.36    0.58
  -6 -11   0    7.57    0.63
  -6  11   0    7.77    0.45
   6  11   0    7.50    0.48
   6  11   0    7.44    0.45
  -6  11   0    7.92    0.50
   6 -11   0    6.13    1.40
  -6 -11   0    7.17    0.54
  -6  11   0    7.64    0.53
  -6  11   0    7.26    0.35
  -6 -11   0    7.63    0.98
   6 -11   0    8.25    0.78
  -6  11   0    7.00    0.76
  -6  11   0    7.77    1.02
   6  11   0    7.26    0.36
   6  11   0    7.78    0.30
   6 -11   0    7.01    0.99
  -6  11   0    6.66    0.45
   6  11   0    7.23    1.06
  -6 -11   0    6.97    0.65
  -6 -11   0    6.97    0.50
   6  11   0    7.63    0.31
   6  11   0    7.57    0.51
  -6  11   0    7.29    1.06
  -6  11   0    6.56    0.59
   6  11   0    7.64    0.63
  -6 -11   0    7.29    1.17
  -6 -11   0    8.16    0.85
   6  11   0    7.78    0.60
   6 -11   0    7.35    0.60
  -6  11   0    7.28    0.80
   6  11   0    8.01    0.86
  -6 -11   0    6.12    1.21
   6 -11   0    7.31    0.51
   6 -11   0    6.75    1.51
   6 -11   0    7.09    1.03
   6 -11   0    7.67    0.52
  -6  11   0    6.85    1.39
   7 -11   0    0.39    0.18
   7  11   0    0.42    0.09
   7  11   0    0.54    0.14
   7 -11   0   -0.24    0.21
   7 -11   0    0.67    0.29
  -7  11   0    0.46    0.17
   7  11   0    0.56    0.11
   7 -11   0    0.29    0.22
  -7  11   0    0.59    0.21
   7 -11   0    0.55    0.38
   7  11   0    0.62    0.19
   7 -11   0    0.83    0.40
  -7  11   0    0.55    0.25
  -7  11   0    0.31    0.20
   7 -11   0    0.17    0.28
  -7 -11   0    0.75    0.28
   7  11   0    0.45    0.36
   7  11   0    0.72    0.14
  -7 -11   0    0.33    0.22
  -7 -11   0    0.29    0.30
  -7  11   0   -0.06    0.23
   7  11   0    0.48    0.28
  -7 -11   0    0.76    0.22
   7 -11   0    0.79    0.30
  -7 -11   0    0.28    0.20
  -7 -11   0    0.47    0.31
   7 -11   0    0.85    0.67
  -7 -11   0    0.47    0.28
  -7  11   0    1.23    0.76
   7  11   0    0.51    0.19
  -7 -11   0    0.06    0.60
   7  11   0    0.62    0.24
  -7  11   0    0.69    0.21
  -7  11   0    0.63    0.40
   7  11   0    1.07    0.46
  -7 -11   0    0.23    0.33
  -7  11   0    0.62    0.41
  -7 -11   0    0.23    0.42
  -7 -11   0    0.18    0.36
  -7  11   0    1.01    0.34
   7  11   0    0.77    0.24
   7  11   0    0.86    0.21
   7 -11   0    0.72    0.23
   7 -11   0    2.04    0.87
  -7  11   0    0.48    0.63
  -7  11   0    0.56    0.39
   7 -11   0    0.53    0.17
   8  11   0    7.57    1.18
  -8 -11   0    6.46    0.98
  -8 -11   0    8.10    0.68
   8  11   0    5.88    0.60
  -8  11   0    6.43    0.42
  -8 -11   0    7.94    0.76
   8  11   0    6.76    0.35
  -8  11   0    7.88    0.73
   8 -11   0    8.62    1.79
   8 -11   0    7.00    0.67
   8 -11   0    8.33    0.62
  -8 -11   0    7.17    0.60
  -8  11   0    6.95    0.53
   8  11   0    6.74    0.45
  -8 -11   0    6.84    1.29
  -8 -11   0    6.88    0.60
  -8  11   0    7.27    0.67
  -8 -11   0    6.08    0.97
   8  11   0    6.66    0.49
  -8 -11   0    6.48    0.52
   8 -11   0    5.36    0.96
   8 -11   0    7.51    1.08
  -8 -11   0    7.61    1.06
   8 -11   0    5.47    1.43
   8  11   0    6.70    0.29
  -8 -11   0    8.89    0.82
  -8  11   0    6.99    1.46
  -8  11   0    5.15    0.93
   8 -11   0    6.68    0.47
   8 -11   0    6.79    1.01
  -8  11   0    7.31    0.51
  -8  11   0    7.22    0.79
  -8  11   0    6.79    0.53
  -8  11   0    7.04    1.01
   8  11   0    7.74    1.10
   8 -11   0    6.95    0.66
  -8 -11   0    7.99    1.63
   8 -11   0    8.12    0.56
  -8  11   0    7.85    1.77
  -8  11   0    5.94    1.14
   8 -11   0    6.70    0.63
   8  11   0    8.97    0.71
   8  11   0    7.24    0.54
   8 -11   0    7.80    1.01
  -9 -11   0   17.32    2.56
  -9  11   0   17.75    1.09
   9 -11   0   17.89    1.08
   9 -11   0   18.34    0.88
  -9  11   0   17.63    1.70
   9  11   0   17.99    1.01
   9  11   0   18.85    0.63
  -9  11   0   19.64    0.75
   9 -11   0   16.23    1.39
  -9  11   0   18.90    0.87
   9  11   0   16.90    1.51
  -9  11   0   17.10    1.52
  -9 -11   0   18.98    1.44
   9 -11   0   19.12    0.99
   9 -11   0   18.18    1.04
   9  11   0   18.28    0.84
  -9  11   0   17.34    0.90
  -9  11   0   20.61    2.21
   9 -11   0   17.91    1.35
  -9 -11   0   17.28    1.74
   9 -11   0   18.77    1.09
   9  11   0   18.21    0.89
  -9  11   0   14.60    2.63
  -9 -11   0   18.14    1.18
  -9 -11   0   17.54    1.43
   9 -11   0   17.45    1.52
   9  11   0   16.60    1.04
   9 -11   0   18.86    1.53
  -9 -11   0   19.41    1.01
  -9 -11   0   18.25    1.00
  -9  11   0   18.66    1.25
   9  11   0   20.44    1.49
   9  11   0   17.24    0.53
   9  11   0   18.75    0.76
   9 -11   0   20.14    2.86
   9 -11   0   18.01    2.76
  -9  11   0   16.68    1.13
   9 -11   0   18.31    0.81
  -9  11   0   19.00    0.88
  -9 -11   0   17.56    1.20
  -9  11   0   16.43    1.39
  10 -11   0    0.11    0.18
 -10  11   0    0.76    0.36
 -10  11   0   -0.36    0.22
  10  11   0    0.05    0.16
  10 -11   0    0.03    0.25
  10  11   0    0.09    0.11
 -10 -11   0    0.09    0.28
  10  11   0    0.02    0.37
 -10  11   0   -0.18    0.24
 -10 -11   0    0.28    0.26
 -10 -11   0   -0.16    0.25
  10 -11   0    0.59    0.43
  10  11   0   -0.13    0.17
 -10  11   0    1.14    0.54
 -10 -11   0    0.19    0.44
 -10 -11   0    0.33    0.42
  10  11   0   -0.09    0.34
 -10 -11   0    0.19    0.84
  10 -11   0    1.08    0.50
  10 -11   0    1.12    0.73
 -10  11   0   -0.01    0.15
 -10 -11   0   -0.06    0.22
 -10 -11   0    0.21    0.21
  10 -11   0    0.46    0.67
 -10 -11   0    0.50    0.43
 -10  11   0    0.52    0.63
 -10 -11   0    0.28    0.42
  10 -11   0   -0.01    0.22
 -10  11   0    0.77    0.80
 -10 -11   0    0.08    0.22
  10 -11   0    0.72    0.44
  10 -11   0    0.33    0.25
 -10  11   0    0.42    0.24
  10  11   0   -0.08    0.12
  10  11   0    0.09    0.23
  10 -11   0    0.15    0.18
 -10  11   0   -0.08    0.17
 -10  11   0    0.61    0.31
  10 -11   0   -0.04    0.36
  10 -11   0    0.16    0.26
 -10  11   0   -0.01    0.15
  10  11   0    0.01    0.24
  10  11   0    0.04    0.09
 -10  11   0    0.73    0.54
  11  11   0    1.09    0.30
  11 -11   0    0.72    0.31
  11 -11   0    0.98    0.82
  11  11   0    0.77    0.37
  11 -11   0    0.77    0.37
 -11 -11   0    0.57    0.30
  11  11   0    0.81    0.19
  11 -11   0    0.58    0.33
  11 -11   0    0.44    0.71
  11  11   0    0.35    0.45
 -11 -11   0    0.89    0.66
 -11  11   0    1.99    1.18
 -11 -11   0    0.79    0.57
 -11  11   0    1.17    0.32
 -11  11   0    0.57    0.59
  11 -11   0    0.14    0.20
 -11  11   0    0.34    0.35
 -11  11   0    0.53    0.20
  11 -11   0    1.49    0.57
  11 -11   0    0.64    0.58
 -11 -11   0    0.36    0.39
  11 -11   0    1.12    0.52
 -11 -11   0    1.89    1.01
  11 -11   0    0.80    0.45
 -11  11   0    0.92    0.42
  11  11   0    0.55    0.21
  11  11   0    0.59    0.15
 -11  11   0    0.22    0.40
 -11 -11   0    0.68    0.37
  11 -11   0    1.14    0.39
 -11 -11   0    0.67    0.55
 -11  11   0    1.19    0.60
 -11 -11   0    1.39    0.60
  11  11   0    0.63    0.26
 -11 -11   0    1.23    0.39
 -11  11   0    0.28    0.81
 -11 -11   0    0.44    0.40
 -11 -11   0    0.42    0.33
  11 -11   0    0.59    0.26
  11  11   0    0.55    0.41
 -11  11   0    1.02    0.34
  11  11   0    0.78    0.30
 -11  11   0    0.60    0.26
 -11  11   0    0.51    0.37
  12 -11   0    0.28    0.23
  12 -11   0    0.21    0.23
  12  11   0    0.19    0.26
 -12 -11   0    0.38    0.24
 -12 -11   0    0.65    0.44
  12  11   0    0.00    0.29
 -12  11   0    0.27    0.24
  12 -11   0    0.48    0.51
  12 -11   0    0.44    0.31
 -12 -11   0   -0.26    0.41
 -12 -11   0    0.06    0.26
  12 -11   0   -0.20    0.23
 -12 -11   0    0.07    0.28
  12  11   0   -0.27    0.49
 -12  11   0   -0.47    0.20
 -12 -11   0    0.01    0.37
  12  11   0    0.66    0.22
 -12 -11   0    0.25    0.28
 -12 -11   0    0.27    0.43
 -12  11   0   -0.05    0.46
  12 -11   0    0.42    0.29
  12 -11   0   -0.14    0.43
  12 -11   0   -0.07    0.26
 -12  11   0    0.36    0.23
  12  11   0    0.10    0.24
  12 -11   0    0.70    0.45
 -12 -11   0    1.09    0.55
 -12  11   0    0.34    0.35
 -12  11   0    0.28    0.41
 -12  11   0    0.05    0.39
 -12  11   0    0.29    0.19
 -12  11   0    0.75    0.32
 -12  11   0    1.05    0.70
 -12 -11   0   -0.56    0.42
  13 -11   0    0.20    0.22
 -13  11   0    0.41    0.43
  13 -11   0    0.12    0.31
  13 -11   0    0.90    0.36
  13  11   0    0.21    0.33
  13 -11   0    0.43    0.29
  13  11   0   -0.29    0.22
 -13 -11   0    0.33    0.44
  13 -11   0   -0.26    0.36
  13 -11   0   -0.61    0.34
 -13  11   0    0.09    0.20
 -13 -11   0    0.30    0.72
  13  11   0    0.27    0.43
  13  11   0    0.07    0.19
  13 -11   0    0.16    0.28
  13  11   0    0.18    0.27
 -13 -11   0    0.33    0.31
 -13  11   0    0.21    0.67
 -13  11   0   -0.13    0.28
 -13 -11   0   -0.19    0.34
 -13 -11   0    0.69    0.39
  13 -11   0    1.27    0.63
  13 -11   0    0.62    0.58
 -13  11   0    0.59    0.22
 -13 -11   0    0.15    0.32
 -13  11   0   -0.65    0.42
 -13 -11   0   -0.29    0.32
 -13  11   0    0.19    0.21
  13 -11   0    0.12    0.32
 -13 -11   0    0.36    0.24
 -13 -11   0    0.11    0.26
 -13 -11   0    1.02    0.64
  14 -11   0    0.31    0.35
 -14 -11   0    0.30    0.47
 -14 -11   0    0.57    0.42
  14  11   0    0.80    0.40
 -14 -11   0    0.40    0.40
 -14 -11   0    0.35    0.42
 -14 -11   0    0.17    0.32
  14 -11   0    0.46    0.27
 -14  11   0    0.00    0.40
  14  11   0    0.48    0.30
  14 -11   0   -0.01    0.25
 -14 -11   0    0.06    0.25
  14  11   0    0.41    0.23
  14 -11   0    0.39    0.31
 -14  11   0    0.44    0.26
 -14  11   0    0.66    0.30
 -14 -11   0    0.67    0.67
  14 -11   0   -0.01    0.28
 -14  11   0    0.28    0.20
  14 -11   0    0.16    0.35
 -15 -11   0    0.21    0.56
  15  11   0    0.44    0.31
 -15 -11   0    0.59    0.32
 -15 -11   0   -0.33    0.31
  15 -11   0    1.16    0.51
  15  11   0    0.63    0.35
 -15  11   0    0.02    0.19
 -15  11   0    0.49    0.31
 -15 -11   0    0.40    0.35
 -15 -11   0   -0.25    0.34
  15 -11   0    0.94    0.37
 -15  11   0   -0.06    0.43
  15 -11   0    0.12    0.31
  15 -11   0    0.91    0.48
 -15 -11   0   -0.63    0.48
 -15 -11   0   -0.58    0.60
 -15  11   0    0.06    0.21
  15 -11   0    1.14    0.44
  15  11   0    0.01    0.25
  15 -11   0    0.16    0.24
   0 -12   0   10.35    0.87
   0 -12   0    9.46    0.61
   0 -12   0    8.85    0.48
   0 -12   0    8.15    0.47
   0 -12   0    8.47    0.61
   0 -12   0    9.20    0.59
   0 -12   0    8.11    0.73
   0 -12   0    9.47    0.51
   0 -12   0    8.39    0.40
   0  12   0    6.42    1.09
   0 -12   0    8.61    0.73
   0  12   0    8.38    0.39
   0  12   0    7.17    1.17
   0 -12   0    8.19    0.41
   0 -12   0    8.64    0.60
   0  12   0    8.42    0.70
   0  12   0    7.72    0.84
   0 -12   0    7.64    0.68
   0 -12   0    8.02    1.33
   0  12   0    8.04    0.41
   0  12   0    7.13    1.04
   0 -12   0    8.28    0.41
   0  12   0    8.03    0.46
   0  12   0    8.11    0.46
   0 -12   0    8.97    0.86
   0  12   0    7.93    0.64
   0 -12   0    7.60    1.19
   0 -12   0    8.84    0.83
   0 -12   0    9.22    0.60
   0  12   0    8.46    0.60
   0  12   0    9.20    0.70
   0 -12   0    8.78    1.24
   0 -12   0    8.19    0.85
   0 -12   0    8.14    0.56
   0 -12   0    8.55    0.47
   0  12   0    8.38    0.74
   0 -12   0    8.55    0.34
   0  12   0    9.03    0.55
   0 -12   0    7.86    0.50
   0 -12   0    9.44    1.59
   0  12   0    8.36    0.40
  -1 -12   0   12.98    0.59
   1  12   0   11.18    0.81
   1 -12   0   11.44    0.93
   1 -12   0   11.83    0.56
   1  12   0   11.75    0.45
  -1 -12   0   11.29    0.91
   1 -12   0   12.19    0.96
  -1  12   0   11.84    0.50
   1 -12   0   10.81    0.56
  -1  12   0   11.00    1.23
  -1  12   0   11.93    0.76
  -1 -12   0   11.34    1.76
   1 -12   0   12.60    0.68
   1 -12   0   10.76    0.67
   1 -12   0   12.01    0.69
  -1  12   0   12.20    0.59
  -1 -12   0   11.49    0.63
   1 -12   0   12.58    0.84
  -1 -12   0   11.84    1.01
  -1 -12   0   12.71    1.21
  -1  12   0   12.13    0.53
   1 -12   0   12.45    1.72
   1  12   0   11.61    1.25
   1 -12   0   11.98    0.53
   1 -12   0   11.76    0.47
   1  12   0   12.11    0.55
   1  12   0   11.22    0.53
   1  12   0   10.09    0.54
  -1  12   0   11.24    0.58
  -1 -12   0   11.53    0.67
  -1 -12   0   10.79    0.50
  -1 -12   0   11.50    0.54
   1  12   0   11.59    0.74
  -1 -12   0   10.82    0.80
   1  12   0   12.35    0.64
   1 -12   0   10.83    0.97
   1  12   0   11.20    1.07
  -1 -12   0   11.16    0.96
   1  12   0   11.74    1.06
  -1  12   0   11.98    0.83
  -1 -12   0   10.58    0.54
  -1  12   0   11.30    0.85
   1 -12   0   11.76    0.89
   1 -12   0   12.57    0.75
   1 -12   0   11.65    0.41
   1 -12   0   11.64    0.54
   1 -12   0   11.47    0.68
   1  12   0   11.02    0.45
   1 -12   0   10.48    1.69
   1  12   0   12.15    0.49
   1  12   0   12.20    0.88
  -1  12   0   12.92    1.24
  -1 -12   0   11.54    0.79
  -1  12   0   11.44    0.48
  -1 -12   0   12.46    0.79
  -1 -12   0   11.25    1.22
   1  12   0   11.07    0.74
   1 -12   0   14.36    1.42
   1 -12   0   10.84    0.47
   1 -12   0   11.81    1.03
  -1 -12   0   11.91    0.40
  -1 -12   0   12.55    0.49
   1 -12   0   10.58    0.80
  -1 -12   0   11.97    0.70
   1 -12   0   11.18    0.50
  -1 -12   0   11.42    0.46
   1 -12   0   12.12    0.58
  -1 -12   0   11.30    0.69
  -1 -12   0   10.62    0.87
  -1  12   0   11.15    0.80
   1  12   0   12.18    0.78
   1 -12   0   13.14    1.25
   1 -12   0   12.16    0.65
  -1 -12   0   11.73    0.63
  -1  12   0   12.38    1.08
  -1 -12   0   11.12    0.64
  -2  12   0    0.08    0.22
   2 -12   0    0.00    0.11
  -2 -12   0    0.13    0.15
   2 -12   0    0.08    0.14
  -2  12   0    0.18    0.21
  -2 -12   0   -0.13    0.20
   2 -12   0    0.05    0.11
  -2  12   0    0.06    0.11
   2  12   0   -0.10    0.09
   2 -12   0   -0.34    0.18
   2 -12   0    0.04    0.09
  -2 -12   0    0.00    0.26
  -2  12   0   -0.15    0.14
   2  12   0    0.27    0.39
   2 -12   0    0.08    0.16
  -2 -12   0    0.27    0.18
   2  12   0    0.04    0.10
   2  12   0   -0.03    0.08
  -2 -12   0    0.29    0.22
  -2 -12   0   -0.22    0.13
   2  12   0   -0.02    0.16
  -2  12   0    0.02    0.07
  -2  12   0    0.39    0.20
   2 -12   0   -0.11    0.16
  -2 -12   0    0.04    0.08
  -2 -12   0   -0.04    0.19
   2  12   0    0.07    0.14
  -2 -12   0    0.18    0.31
   2 -12   0   -0.03    0.07
   2  12   0    0.15    0.25
   2  12   0   -0.02    0.07
  -2 -12   0    0.01    0.12
  -2  12   0    0.02    0.30
  -2 -12   0   -0.11    0.16
   2 -12   0   -0.11    0.16
  -2 -12   0    0.15    0.13
   2  12   0    0.34    0.18
   2  12   0    0.15    0.18
   2  12   0    0.06    0.13
   2 -12   0   -0.09    0.06
   2 -12   0    0.91    0.53
   2 -12   0   -0.02    0.18
  -2  12   0    0.12    0.12
   2 -12   0    0.28    0.39
   2 -12   0    0.36    0.27
  -2 -12   0   -0.15    0.13
   2 -12   0    0.04    0.13
  -2 -12   0   -0.01    0.10
  -2  12   0    0.16    0.14
  -2  12   0    0.03    0.06
   2 -12   0    0.29    0.21
   2  12   0    0.03    0.18
  -2  12   0   -0.01    0.22
  -2 -12   0    0.25    0.40
   2 -12   0   -0.03    0.11
   2  12   0   -0.17    0.21
   2  12   0   -0.04    0.08
  -2  12   0   -0.09    0.42
  -2  12   0   -0.02    0.28
   2 -12   0   -0.16    0.14
   2 -12   0   -0.16    0.07
   2 -12   0    0.07    0.35
  -2 -12   0    0.53    0.35
  -2  12   0    0.00    0.10
   2 -12   0    0.13    0.17
   2 -12   0    0.01    0.10
   2 -12   0   -0.02    0.13
   2  12   0    0.04    0.08
  -2 -12   0    0.03    0.15
  -2  12   0   -0.15    0.07
   3  12   0    4.28    0.38
  -3  12   0    3.68    0.93
  -3 -12   0    3.74    0.73
   3 -12   0    4.97    0.34
   3  12   0    5.29    0.76
   3  12   0    4.71    0.67
   3  12   0    4.57    0.40
   3 -12   0    4.43    0.38
  -3  12   0    5.66    0.85
   3 -12   0    4.10    1.17
  -3 -12   0    4.42    0.46
   3 -12   0    3.78    0.63
   3  12   0    4.99    0.96
   3 -12   0    4.41    0.33
   3  12   0    4.63    0.47
  -3  12   0    4.79    0.35
  -3  12   0    4.08    0.67
  -3 -12   0    5.11    0.72
  -3  12   0    3.35    0.85
  -3 -12   0    3.48    0.87
   3 -12   0    4.08    0.77
  -3 -12   0    4.54    0.45
   3 -12   0    4.46    0.47
   3 -12   0    5.04    0.61
   3 -12   0    4.81    1.15
   3  12   0    4.35    0.23
   3  12   0    3.93    0.25
   3  12   0    4.39    0.37
  -3  12   0    4.40    0.27
   3 -12   0    5.25    0.42
  -3 -12   0    4.74    0.81
   3 -12   0    4.36    0.48
  -3 -12   0    4.11    0.44
  -3  12   0    4.24    0.22
   3  12   0    5.15    0.72
   3 -12   0    4.28    0.26
  -3  12   0    3.52    0.45
  -3  12   0    3.13    0.56
   3 -12   0    4.25    0.27
   3  12   0    4.05    0.29
  -3  12   0    4.33    0.65
  -3 -12   0    4.08    0.37
  -3  12   0    4.67    0.32
   3  12   0    4.54    0.30
   3  12   0    4.39    0.32
  -3  12   0    3.90    0.37
  -3 -12   0    4.17    0.35
   3  12   0    4.95    0.43
   3  12   0    3.46    0.55
  -3  12   0    2.33    0.78
   3 -12   0    5.22    0.86
  -3 -12   0    4.09    0.37
  -3  12   0    4.59    0.45
   3 -12   0    4.51    0.83
  -3  12   0    4.65    0.46
   3 -12   0    4.30    0.32
  -3  12   0    4.52    0.37
   3 -12   0    4.24    0.54
  -3  12   0    4.18    0.25
  -3 -12   0    5.06    0.68
  -4  12   0   15.87    0.56
  -4  12   0   15.02    0.78
   4  12   0   15.62    0.44
   4  12   0   15.32    1.38
   4 -12   0   12.36    1.87
  -4  12   0   16.47    0.54
   4 -12   0   16.27    1.25
  -4 -12   0   16.19    0.73
  -4 -12   0   14.32    1.22
  -4 -12   0   16.94    0.90
  -4  12   0   16.92    0.69
  -4 -12   0   15.06    1.05
   4 -12   0   16.83    0.68
   4  12   0   16.05    0.95
  -4 -12   0   15.59    0.88
  -4 -12   0   15.76    0.72
   4 -12   0   15.03    0.71
   4  12   0   16.49    0.64
   4 -12   0   16.20    0.89
  -4 -12   0   15.58    0.73
   4  12   0   16.60    0.69
  -4  12   0   16.62    0.69
   4 -12   0   16.53    0.93
  -4  12   0   15.73    1.61
   4  12   0   17.25    1.08
  -4  12   0   20.94    1.89
  -4 -12   0   14.33    1.03
   4  12   0   15.78    0.55
   4 -12   0   16.82    0.58
   4  12   0   17.10    0.77
   4 -12   0   13.77    2.06
  -4  12   0   15.47    0.66
   4  12   0   17.00    0.74
  -4  12   0   16.59    0.83
  -4  12   0   16.53    1.19
  -4  12   0   18.32    1.22
   4 -12   0   16.75    0.88
   4  12   0   16.60    0.75
   4  12   0   15.38    0.82
   4  12   0   16.66    0.61
   4  12   0   16.16    1.00
  -4 -12   0   15.53    1.56
   4  12   0   16.79    0.53
   4 -12   0   16.28    1.29
  -4  12   0   15.38    0.46
   4 -12   0   16.09    0.95
   4  12   0   16.58    1.08
  -4  12   0   14.49    1.12
  -4  12   0   16.52    0.95
  -4 -12   0   14.16    0.84
   4 -12   0   16.89    1.27
  -4 -12   0   17.81    1.32
  -5 -12   0    8.37    0.54
  -5  12   0    8.72    1.60
   5 -12   0    8.19    0.54
   5 -12   0    8.77    0.75
   5 -12   0    9.11    0.44
   5  12   0    8.06    0.48
  -5  12   0    9.37    0.88
  -5 -12   0    8.81    0.56
   5 -12   0    7.92    1.08
  -5  12   0    8.08    0.87
   5  12   0    7.99    1.19
  -5  12   0    8.83    0.46
   5 -12   0    8.42    0.51
  -5 -12   0    8.85    1.74
  -5  12   0    8.39    0.91
  -5  12   0    8.92    0.35
  -5 -12   0    9.29    0.88
  -5 -12   0    8.83    0.69
  -5 -12   0    9.35    1.21
  -5  12   0    9.33    1.59
   5  12   0    8.89    0.73
   5  12   0   10.21    0.55
   5 -12   0    9.58    0.71
   5  12   0    8.69    0.36
  -5  12   0    8.70    0.41
  -5 -12   0    9.37    0.68
   5  12   0    9.39    0.61
   5 -12   0    8.96    0.69
   5  12   0    8.29    0.71
  -5  12   0    8.42    0.54
  -5  12   0    8.31    0.63
  -5  12   0    7.99    0.47
   5  12   0    9.30    0.36
   5  12   0    8.73    0.86
  -5  12   0    9.75    0.54
  -5  12   0    7.80    0.75
   5 -12   0    8.91    0.67
   5 -12   0    7.89    1.06
  -5 -12   0    8.47    0.70
   5  12   0    8.92    0.49
   5 -12   0    9.39    1.76
   5  12   0    8.96    0.42
   5  12   0   10.08    0.63
  -5 -12   0    7.79    1.13
   5 -12   0    8.35    1.64
  -5 -12   0    9.19    0.99
  -5  12   0    9.35    0.61
  -5 -12   0    9.12    0.67
   5 -12   0   10.35    1.30
  -6 -12   0    4.92    0.89
  -6  12   0    5.02    1.33
   6 -12   0    4.65    0.42
  -6 -12   0    3.82    0.44
   6 -12   0    4.20    0.81
   6  12   0    4.21    0.24
  -6  12   0    4.93    1.22
   6  12   0    5.00    0.84
  -6  12   0    3.96    0.74
  -6  12   0    4.87    0.77
  -6 -12   0    4.52    0.94
   6 -12   0    3.73    0.54
  -6 -12   0    3.53    1.03
   6 -12   0    5.59    1.36
  -6  12   0    4.49    0.43
  -6  12   0    5.04    0.82
  -6  12   0    4.23    1.05
  -6  12   0    3.90    0.61
   6 -12   0    4.19    0.33
   6  12   0    3.67    0.51
  -6 -12   0    4.34    0.45
  -6 -12   0    4.63    0.60
   6  12   0    3.36    0.76
  -6  12   0    3.61    0.36
  -6  12   0    4.17    0.56
   6 -12   0    3.63    1.28
   6 -12   0    4.38    0.83
  -6  12   0    3.75    0.34
   6  12   0    3.84    0.56
  -6 -12   0    3.72    0.47
   6  12   0    4.59    0.56
   6  12   0    3.88    0.23
  -6 -12   0    4.70    0.79
  -6 -12   0    3.40    0.54
   6 -12   0    4.94    0.63
  -6 -12   0    3.54    0.56
   6  12   0    4.21    0.37
   6  12   0    4.12    0.40
   6 -12   0    5.13    0.54
   6  12   0    4.17    0.28
   6 -12   0    4.00    0.39
   6 -12   0    4.27    0.81
  -6  12   0    4.68    0.87
  -6 -12   0    3.31    0.67
   6 -12   0    3.52    0.59
   6  12   0    4.31    0.36
   6  12   0    3.76    0.32
   7 -12   0   10.80    0.80
  -7 -12   0   11.11    0.70
  -7  12   0   11.83    0.68
   7 -12   0   11.49    0.56
  -7  12   0   11.54    0.56
   7  12   0   11.14    0.40
  -7  12   0   10.94    0.83
  -7 -12   0   12.10    0.90
   7 -12   0   11.34    0.80
  -7 -12   0   11.33    0.66
   7  12   0   11.11    0.47
  -7  12   0   12.98    2.25
  -7 -12   0   11.29    1.07
  -7  12   0   11.40    0.63
   7 -12   0   11.09    0.95
   7 -12   0   12.37    0.87
   7  12   0   11.03    0.59
   7 -12   0   12.64    1.18
  -7  12   0   10.75    0.62
  -7 -12   0   11.81    1.85
   7  12   0   12.35    0.80
  -7  12   0   12.36    1.97
   7 -12   0    9.99    1.08
  -7  12   0   11.12    1.07
  -7  12   0   11.71    0.76
  -7 -12   0   11.17    0.88
   7 -12   0   12.11    2.10
   7 -12   0   12.11    2.14
   7  12   0   11.81    0.66
   7  12   0   10.84    0.62
  -7 -12   0   11.22    1.07
  -7 -12   0   11.82    1.19
  -7  12   0   10.49    1.05
   7  12   0   11.26    0.83
  -7 -12   0    9.22    1.42
  -7 -12   0   10.34    0.78
  -7 -12   0   11.09    0.71
   7 -12   0   10.25    0.64
  -7  12   0   12.26    1.01
   7  12   0   10.83    1.16
  -7  12   0   12.40    1.28
   7 -12   0   11.10    0.65
   7  12   0   10.66    1.07
   7 -12   0   11.80    1.18
  -8  12   0   -0.18    0.38
  -8 -12   0    0.43    0.28
   8  12   0    0.05    0.12
   8  12   0    0.19    0.16
   8 -12   0    0.22    0.15
   8  12   0    0.16    0.17
   8  12   0    0.33    0.32
  -8  12   0    0.34    0.28
  -8  12   0    0.09    0.15
   8  12   0    0.05    0.17
  -8  12   0    0.37    0.38
   8 -12   0    0.06    0.27
   8  12   0   -0.18    0.27
   8 -12   0    0.31    0.25
  -8 -12   0   -0.22    0.32
  -8 -12   0   -0.11    0.67
   8 -12   0   -0.05    0.49
  -8  12   0    0.37    0.30
  -8  12   0    0.08    0.16
  -8  12   0    0.15    0.21
  -8  12   0   -0.03    0.15
   8  12   0    0.01    0.09
  -8  12   0    0.34    0.21
   8 -12   0    0.20    0.30
   8 -12   0   -0.77    0.37
  -8 -12   0   -0.13    0.26
  -8 -12   0    0.02    0.32
  -8 -12   0    0.01    0.20
  -8 -12   0    0.08    0.33
  -8  12   0    0.22    0.80
  -8  12   0   -0.37    0.22
   8 -12   0    0.18    0.20
   8  12   0    0.07    0.22
  -8 -12   0    0.06    0.24
  -8  12   0   -0.19    0.45
   8 -12   0   -0.01    0.28
   8 -12   0   -0.14    0.15
   8  12   0    0.00    0.08
  -8 -12   0    0.08    0.19
   8 -12   0   -0.45    0.23
  -8 -12   0   -0.15    0.17
   8 -12   0   -0.01    0.18
  -8 -12   0    0.20    0.18
   8 -12   0    0.13    0.21
   9  12   0    0.22    0.10
  -9  12   0    0.21    0.21
  -9 -12   0    0.14    0.27
  -9  12   0    0.19    0.28
  -9 -12   0   -0.60    0.33
   9  12   0    0.05    0.22
   9  12   0    0.45    0.37
   9 -12   0    0.16    0.23
  -9  12   0   -0.02    0.89
   9  12   0    0.42    0.22
   9 -12   0    0.42    0.20
   9 -12   0   -0.12    0.33
  -9  12   0    0.03    0.25
  -9 -12   0    0.35    0.39
   9 -12   0    0.20    0.33
  -9 -12   0    0.41    0.72
   9 -12   0   -0.25    0.16
  -9  12   0    0.55    0.53
   9  12   0    0.27    0.12
  -9 -12   0    0.01    0.36
   9 -12   0    0.27    0.23
   9 -12   0    0.31    0.37
  -9  12   0   -0.08    0.23
  -9 -12   0    0.09    0.22
   9 -12   0    0.12    0.23
   9 -12   0   -0.20    0.25
  -9 -12   0    0.11    0.22
   9  12   0    0.30    0.17
  -9  12   0    0.63    0.57
  -9 -12   0   -0.05    0.23
   9 -12   0   -0.09    0.65
  -9  12   0    0.10    0.28
  -9 -12   0    0.13    0.21
  -9 -12   0    0.64    0.33
  -9  12   0    0.60    0.26
   9 -12   0   -0.09    0.66
  -9  12   0   -0.30    0.43
  -9  12   0    0.28    0.18
   9  12   0    0.80    0.31
  -9  12   0    0.14    0.18
   9 -12   0    0.19    0.19
  -9 -12   0   -0.29    0.33
   9  12   0    0.39    0.20
   9  12   0   -0.28    0.26
  10  12   0    0.40    0.30
  10 -12   0    0.14    0.27
 -10  12   0   -0.26    0.41
 -10  12   0    0.33    0.54
  10 -12   0    0.89    0.36
 -10 -12   0    0.81    0.58
 -10  12   0    0.14    0.27
 -10 -12   0    0.16    0.23
 -10 -12   0    0.78    0.38
  10 -12   0    0.26    0.28
  10 -12   0    0.23    0.33
 -10  12   0   -0.80    0.73
  10  12   0    0.34    0.50
 -10 -12   0   -0.17    0.21
  10  12   0    0.28    0.11
  10 -12   0    0.84    0.88
 -10  12   0   -0.22    0.27
  10  12   0    0.42    0.18
 -10 -12   0    0.55    0.41
  10  12   0    0.62    0.16
  10  12   0    0.29    0.23
 -10 -12   0    0.29    0.30
  10 -12   0    0.17    0.66
 -10 -12   0   -0.01    0.22
  10 -12   0    0.18    0.22
 -10  12   0    0.14    0.34
  10 -12   0    0.46    0.23
 -10  12   0    0.29    0.18
 -10  12   0    0.80    0.28
 -10 -12   0    1.81    0.96
 -10  12   0   -0.48    0.62
  10  12   0    0.73    0.23
 -10  12   0    0.57    0.27
  10 -12   0    0.17    0.23
  10 -12   0    0.08    0.43
 -10  12   0    0.28    0.30
 -10 -12   0    0.37    0.40
 -10  12   0    0.90    0.28
  10 -12   0    0.48    0.48
  10  12   0    0.39    0.41
  10  12   0   -0.03    0.18
 -10 -12   0    0.32    0.26
 -10 -12   0    0.50    0.54
  10 -12   0    0.09    0.37
  11  12   0    0.13    0.23
  11  12   0    0.65    0.48
 -11  12   0   -0.67    0.46
  11 -12   0    0.30    0.31
 -11  12   0    0.53    0.22
 -11  12   0    0.15    0.35
  11  12   0    0.45    0.15
  11  12   0    0.45    0.13
  11 -12   0    0.18    0.22
 -11  12   0    0.48    0.41
  11 -12   0    0.08    0.41
  11  12   0    0.27    0.20
 -11  12   0    0.48    0.38
 -11  12   0    0.32    0.23
 -11  12   0    0.57    0.26
 -11 -12   0    0.85    0.60
 -11 -12   0    0.29    0.39
  11  12   0    0.40    0.27
 -11  12   0    1.23    0.89
 -11  12   0    1.02    0.41
 -11 -12   0    0.86    0.52
 -11 -12   0    0.28    0.40
  11 -12   0    0.35    0.23
 -11 -12   0    0.51    0.32
 -11 -12   0   -0.18    0.25
  11  12   0    0.47    0.20
  11  12   0    0.44    0.28
  11 -12   0    0.61    0.45
 -11 -12   0    1.05    0.65
 -11  12   0   -0.11    0.30
  11 -12   0    0.31    0.29
 -11 -12   0    0.61    0.28
  11 -12   0    0.28    0.30
  11 -12   0    0.61    0.51
  11 -12   0    0.28    0.25
 -11 -12   0    0.41    0.30
 -11 -12   0    0.14    0.29
  11 -12   0    0.33    0.41
 -12  12   0    1.00    0.45
  12 -12   0    1.24    0.37
 -12  12   0    1.36    0.73
  12 -12   0    1.12    0.31
 -12 -12   0    0.64    0.36
 -12 -12   0    0.61    0.40
  12 -12   0    0.67    0.37
  12  12   0    1.15    0.46
  12 -12   0    1.22    0.53
  12  12   0    0.83    0.31
  12  12   0    0.96    0.26
  12  12   0    0.84    0.65
  12 -12   0    2.48    0.85
  12 -12   0    1.58    0.46
 -12 -12   0    0.86    0.48
  12 -12   0    0.45    0.50
 -12  12   0    0.21    0.43
 -12 -12   0    0.58    0.51
 -12 -12   0    1.03    0.76
  12  12   0    1.04    0.36
 -12  12   0    0.82    0.29
 -12  12   0    0.56    0.41
 -12 -12   0    0.83    0.51
 -12 -12   0    0.43    0.27
 -12  12   0    0.90    0.25
 -12 -12   0    0.76    0.59
  12 -12   0    1.60    0.70
 -12 -12   0    1.17    0.40
  12 -12   0    1.20    0.40
 -12  12   0    1.26    0.33
  12 -12   0    0.89    0.43
 -12 -12   0    0.58    0.38
 -13 -12   0    3.20    0.64
  13  12   0    2.79    0.51
 -13 -12   0    2.46    0.60
  13 -12   0    3.28    0.65
  13 -12   0    3.72    0.69
 -13 -12   0    3.02    0.62
 -13  12   0    3.12    0.51
 -13  12   0    3.76    0.50
 -13 -12   0    3.48    0.56
 -13 -12   0    2.84    0.75
 -13  12   0    3.62    0.81
  13 -12   0    3.20    0.50
  13  12   0    2.81    0.60
  13  12   0    3.38    0.45
 -13 -12   0    2.21    0.80
  13 -12   0    3.74    0.57
  13 -12   0    2.92    0.59
  13 -12   0    2.17    0.58
 -13  12   0    3.78    0.43
 -13 -12   0    0.95    0.50
  14  12   0    0.66    0.32
  14 -12   0    0.73    0.32
 -14 -12   0    0.22    0.33
  14 -12   0    0.29    0.26
 -14  12   0    0.88    0.34
 -14  12   0    0.10    0.41
 -14 -12   0    1.11    0.55
 -14 -12   0    0.90    0.68
  14 -12   0    0.84    0.45
 -14 -12   0    1.40    0.51
 -14 -12   0    0.19    0.41
  14  12   0    1.38    0.49
 -14  12   0    0.41    0.23
 -14 -12   0    0.37    0.40
  14 -12   0    0.73    0.44
  14 -12   0    0.35    0.38
 -14  12   0    0.72    0.34
  14 -12   0    0.45    0.31
  14  12   0    1.02    0.30
 -14 -12   0    1.01    0.48
  15 -12   0    0.39    0.28
  15 -12   0    0.59    0.37
 -15  12   0    0.34    0.30
 -15  12   0    0.49    0.54
 -15 -12   0    0.29    0.40
 -15  12   0    0.25    0.25
 -15 -12   0    0.37    0.47
 -15 -12   0    0.30    0.46
  15 -12   0    0.25    0.30
  15 -12   0   -0.10    0.36
  15 -12   0    1.01    0.46
 -15 -12   0    0.35    0.62
 -15 -12   0   -0.42    0.30
 -15  12   0    0.06    0.19
  15 -12   0    0.71    0.44
 -15 -12   0    0.65    0.33
   0 -13   0   -0.08    0.06
   0  13   0    0.04    0.17
   0 -13   0    0.02    0.25
   0  13   0    0.06    0.27
   0 -13   0    0.04    0.10
   0 -13   0   -0.03    0.14
   0 -13   0    0.04    0.10
   0 -13   0    0.19    0.21
   0 -13   0    0.02    0.16
   0  13   0   -0.01    0.09
   0  13   0   -0.16    0.35
   0  13   0    0.19    0.23
   0  13   0   -0.32    0.21
   0 -13   0    0.13    0.14
   0 -13   0   -0.18    0.39
   0 -13   0   -0.09    0.15
   0 -13   0   -0.07    0.27
   0 -13   0    0.13    0.14
   0 -13   0   -0.28    0.29
   0  13   0   -0.14    0.18
   0 -13   0    0.12    0.14
   0  13   0    0.14    0.17
   0 -13   0    0.10    0.13
   0  13   0   -0.01    0.08
   0  13   0   -0.21    0.11
   0 -13   0    0.22    0.44
   0  13   0    0.01    0.09
   0 -13   0    0.15    0.22
   0 -13   0   -0.03    0.08
   0 -13   0   -0.03    0.23
   0  13   0   -0.03    0.15
   0 -13   0   -0.07    0.12
   0  13   0    0.15    0.11
   0  13   0    0.39    0.36
   0 -13   0   -0.02    0.15
   0  13   0    0.18    0.10
   0 -13   0    0.03    0.16
   0  13   0   -0.20    0.08
   0 -13   0    0.18    0.21
   0  13   0    0.04    0.11
   0  13   0    0.11    0.16
  -1 -13   0    8.39    0.45
   1 -13   0    8.53    0.88
   1 -13   0    8.22    0.63
  -1  13   0    7.94    0.70
   1  13   0    8.96    0.41
   1 -13   0    7.51    0.58
   1 -13   0    8.16    1.56
   1 -13   0    9.08    1.27
   1 -13   0    8.67    0.48
   1 -13   0    8.66    0.62
   1 -13   0    8.98    0.52
   1  13   0    7.91    0.54
  -1 -13   0    8.21    0.54
  -1 -13   0    8.56    0.51
   1 -13   0    9.56    0.51
  -1 -13   0    9.08    0.65
  -1 -13   0    8.89    0.49
  -1  13   0    7.55    0.65
   1 -13   0    8.56    0.43
  -1  13   0    7.09    1.12
  -1 -13   0    8.10    0.90
  -1 -13   0    9.55    0.88
   1 -13   0    8.59    0.72
  -1 -13   0    9.27    0.52
   1 -13   0    7.91    0.86
   1 -13   0    8.17    0.49
   1  13   0    9.78    1.02
  -1 -13   0    9.21    0.62
   1  13   0    8.74    0.74
   1  13   0    8.54    0.42
  -1 -13   0    8.90    0.35
   1 -13   0    8.41    0.46
  -1 -13   0    8.95    0.83
   1  13   0    8.62    0.49
   1 -13   0    8.43    0.41
  -1  13   0    8.08    0.50
  -1 -13   0    9.36    1.60
   1  13   0    8.01    0.49
  -1 -13   0    9.13    0.77
  -1 -13   0    9.59    1.36
  -1  13   0    8.75    0.47
   1  13   0    8.55    0.39
  -1  13   0    7.68    0.49
   1 -13   0    8.94    0.57
  -1 -13   0    8.65    0.67
   1  13   0   10.64    1.56
  -1 -13   0    9.26    0.58
  -1 -13   0    8.78    0.43
   1 -13   0    9.83    0.97
  -1 -13   0    8.54    0.62
   1 -13   0    7.67    0.59
  -1  13   0    8.52    0.59
   1 -13   0    7.90    0.81
  -1  13   0    8.90    1.33
   1  13   0    6.83    1.06
   1  13   0    8.55    0.69
  -1  13   0    7.48    1.04
   1 -13   0    8.23    0.35
  -1 -13   0    8.19    0.57
   1  13   0    8.63    0.48
   1  13   0    8.79    0.79
   1  13   0    8.89    0.69
  -1  13   0    7.58    0.33
   1 -13   0    8.67    0.57
   1  13   0    8.77    0.67
  -1 -13   0    7.95    0.85
   1 -13   0    8.70    0.75
  -1  13   0    8.00    0.43
   1 -13   0    6.64    1.39
  -1  13   0    8.15    0.40
  -1  13   0    7.47    0.41
  -1  13   0    6.79    0.67
  -1  13   0    8.93    0.77
   2  13   0   13.17    0.92
  -2  13   0   13.17    0.44
   2 -13   0   13.61    0.79
   2  13   0   13.52    1.14
  -2 -13   0   11.63    0.62
   2  13   0   12.37    0.76
   2  13   0   13.06    0.78
   2 -13   0   10.87    1.78
   2 -13   0   13.67    1.02
   2  13   0   12.42    0.46
  -2  13   0   10.86    1.56
  -2  13   0   12.75    0.52
  -2 -13   0   14.61    1.19
  -2  13   0   13.38    1.35
  -2  13   0   12.38    0.72
  -2 -13   0   12.23    1.61
  -2 -13   0   11.72    1.13
   2  13   0   12.18    0.62
  -2  13   0   13.30    1.27
  -2 -13   0   12.81    1.83
  -2 -13   0   12.99    0.93
   2  13   0   13.24    0.82
   2 -13   0   13.14    0.54
   2 -13   0   13.00    0.79
  -2  13   0   12.99    0.77
  -2 -13   0   13.34    0.73
   2 -13   0   12.49    0.49
  -2 -13   0   13.71    0.80
   2  13   0   12.49    0.52
   2 -13   0   12.98    0.64
   2 -13   0   13.50    0.71
   2  13   0   12.42    0.57
  -2 -13   0   13.09    0.88
   2 -13   0   13.81    0.88
   2 -13   0   12.67    0.55
  -2 -13   0   12.88    0.79
  -2 -13   0   12.33    1.06
   2 -13   0   12.53    0.46
  -2  13   0   13.67    0.94
   2  13   0   12.33    0.55
  -2  13   0   13.48    0.68
   2  13   0   11.91    0.91
  -2  13   0   14.11    1.14
  -2  13   0   13.84    1.03
   2 -13   0   12.32    1.81
   2  13   0   12.34    0.48
   2  13   0   12.54    1.33
   2 -13   0   13.01    1.11
  -2  13   0   12.91    0.57
   2 -13   0   13.79    0.65
   2 -13   0   13.71    0.79
   2 -13   0   13.56    0.84
  -2 -13   0   12.06    0.65
   2 -13   0   13.19    0.59
  -2  13   0   12.67    0.88
  -2 -13   0   13.05    0.64
   2 -13   0   13.44    0.60
   2  13   0   13.74    1.14
   2  13   0   12.84    0.68
  -2 -13   0   12.33    0.76
   2 -13   0   15.06    1.23
  -2  13   0   13.52    0.64
   2 -13   0   12.88    1.08
  -2  13   0   14.40    0.65
  -3 -13   0    1.97    0.54
  -3  13   0    2.38    0.82
   3  13   0    2.29    0.69
   3 -13   0    1.93    0.52
  -3  13   0    3.09    0.45
   3  13   0    2.98    0.38
  -3  13   0    2.76    0.37
   3 -13   0    2.55    0.26
  -3 -13   0    2.71    0.36
   3 -13   0    2.49    0.36
  -3  13   0    2.16    0.69
  -3 -13   0    2.51    0.42
   3 -13   0    1.57    0.43
  -3  13   0    2.11    0.33
  -3  13   0    2.67    0.23
   3  13   0    2.54    0.25
   3 -13   0    2.81    0.44
   3 -13   0    1.55    0.51
   3  13   0    2.22    0.36
  -3  13   0    3.12    0.79
   3 -13   0    2.56    0.31
  -3 -13   0    2.37    0.51
   3  13   0    2.14    0.53
   3 -13   0    2.98    0.29
   3  13   0    2.61    0.58
   3 -13   0    2.31    1.05
   3 -13   0    2.68    0.24
   3 -13   0    2.77    0.23
  -3 -13   0    2.77    0.42
  -3  13   0    2.40    0.32
   3  13   0    2.92    0.27
   3 -13   0    3.37    0.78
   3  13   0    2.88    0.54
   3 -13   0    2.65    0.45
   3 -13   0    2.42    0.92
   3  13   0    2.15    0.18
   3 -13   0    3.07    0.52
  -3 -13   0    2.50    0.33
  -3 -13   0    2.93    0.38
  -3  13   0    2.77    0.21
  -3  13   0    1.98    0.46
   3  13   0    2.63    0.37
  -3 -13   0    3.35    0.50
   3  13   0    2.30    0.50
  -3  13   0    2.06    0.53
  -3 -13   0    2.55    0.81
   3  13   0    3.00    0.46
  -3  13   0    2.46    0.18
  -3  13   0    2.40    0.55
  -3  13   0    2.85    0.26
   3  13   0    2.71    0.25
   3  13   0    2.77    0.22
  -3  13   0    2.68    0.53
  -3 -13   0    2.14    0.59
  -3 -13   0    3.36    0.62
   3  13   0    2.80    0.40
  -3  13   0    2.85    0.42
   3 -13   0    2.49    0.42
   3 -13   0    2.56    0.36
  -3  13   0    2.63    0.32
  -4  13   0    8.20    0.38
   4 -13   0    8.07    0.53
  -4 -13   0    7.49    0.78
  -4 -13   0    7.48    1.10
   4  13   0    7.29    0.51
  -4  13   0    7.41    0.38
   4 -13   0    8.41    1.16
  -4  13   0    7.80    0.49
  -4  13   0    8.50    1.09
  -4 -13   0    7.70    0.63
  -4  13   0    6.86    0.56
   4  13   0    7.31    0.38
   4 -13   0    8.07    0.70
   4  13   0    8.71    0.76
   4 -13   0    5.16    1.30
   4 -13   0    8.58    1.16
   4  13   0    7.36    0.41
  -4  13   0    8.02    0.77
   4  13   0    6.77    1.13
  -4 -13   0    7.13    0.61
  -4  13   0    8.10    0.56
  -4  13   0    8.07    0.89
  -4 -13   0    8.31    1.41
   4 -13   0    6.33    1.41
  -4  13   0    7.82    0.68
  -4 -13   0    8.39    1.16
  -4  13   0    5.76    0.86
  -4 -13   0    8.17    0.56
   4 -13   0    7.31    0.61
  -4 -13   0    7.73    0.51
   4 -13   0    7.91    0.66
  -4 -13   0    6.82    0.50
   4  13   0    7.63    0.60
  -4  13   0    6.61    1.31
   4  13   0    6.49    0.50
   4  13   0    7.67    0.79
   4 -13   0    7.61    1.07
  -4  13   0    9.54    1.42
  -4  13   0    7.73    0.31
   4 -13   0    7.81    0.39
  -4  13   0    7.16    0.55
   4  13   0    7.38    0.35
   4 -13   0    7.60    0.47
  -4  13   0    7.69    0.48
  -4 -13   0    7.37    0.79
   4 -13   0    6.94    0.63
  -4  13   0    7.55    0.46
  -4 -13   0    7.01    0.62
  -4  13   0    9.71    1.71
   5  13   0   10.72    0.48
   5 -13   0   11.56    1.14
  -5 -13   0   12.10    0.66
   5  13   0   12.09    0.44
   5  13   0   12.82    0.90
  -5 -13   0   12.21    1.02
   5  13   0   10.79    0.68
   5 -13   0   12.31    0.81
   5  13   0   11.18    0.68
  -5 -13   0   11.93    0.80
   5 -13   0   10.28    0.59
   5 -13   0   10.54    0.79
  -5  13   0   11.72    1.80
  -5 -13   0   10.11    0.78
  -5 -13   0   12.54    1.17
  -5 -13   0   11.09    0.67
   5 -13   0   12.99    1.17
   5  13   0   10.89    1.20
   5  13   0   11.16    0.67
  -5  13   0   13.33    1.13
  -5 -13   0   10.23    1.14
   5  13   0   12.12    1.00
  -5  13   0   10.58    0.69
  -5  13   0   11.57    0.59
  -5  13   0    8.74    1.59
  -5 -13   0   12.02    0.83
  -5  13   0   11.30    0.61
  -5  13   0   11.26    0.74
   5 -13   0   13.01    0.86
   5 -13   0   11.50    0.87
  -5 -13   0   13.19    1.07
   5 -13   0   10.49    1.90
   5  13   0   11.28    0.50
   5  13   0   11.46    0.57
  -5  13   0   10.91    0.90
   5  13   0   11.59    0.92
   5 -13   0   12.60    2.07
   5 -13   0   11.38    1.14
   5  13   0   12.13    0.64
  -5 -13   0   11.91    1.77
  -5  13   0   11.47    1.07
   5 -13   0   13.01    0.69
  -5  13   0   11.14    0.63
  -5  13   0   11.00    0.52
   5 -13   0   11.43    0.50
  -5  13   0   10.90    1.02
  -5 -13   0    9.63    0.61
   6  13   0   14.96    0.71
   6 -13   0   16.16    1.10
   6 -13   0   16.01    0.76
   6 -13   0   15.65    0.80
   6 -13   0   15.34    2.36
  -6  13   0   17.27    2.47
  -6  13   0   15.64    1.35
  -6  13   0   15.63    0.81
  -6 -13   0   15.96    0.82
   6  13   0   14.01    1.18
   6  13   0   15.25    0.66
   6 -13   0   14.73    0.92
  -6 -13   0   16.10    1.01
  -6 -13   0   15.55    0.95
  -6 -13   0   14.85    0.77
   6 -13   0   14.27    0.94
   6  13   0   16.52    0.88
   6  13   0   15.09    0.50
  -6 -13   0   15.88    1.39
   6  13   0   15.98    1.41
   6 -13   0   17.32    1.41
  -6  13   0   16.30    0.69
   6 -13   0   13.65    1.26
  -6  13   0   14.73    1.25
  -6  13   0   11.58    1.89
   6 -13   0   15.42    0.63
   6  13   0   15.05    0.80
   6  13   0   14.52    0.96
   6  13   0   14.53    0.49
  -6  13   0   16.15    1.20
  -6  13   0   15.18    0.93
   6  13   0   15.29    0.70
  -6 -13   0   15.35    1.20
   6  13   0   14.47    0.57
  -6 -13   0   15.82    1.20
  -6  13   0   16.37    0.70
   6 -13   0   15.49    0.96
  -6 -13   0   13.73    0.77
  -6 -13   0   14.26    0.96
   6 -13   0   14.40    1.30
  -6 -13   0   15.82    2.14
  -6  13   0   16.63    0.84
   6 -13   0   16.35    2.43
  -6  13   0   14.43    0.72
  -6 -13   0   17.35    1.52
   6  13   0   14.98    0.93
  -6  13   0   17.27    1.22
   7  13   0   17.50    0.77
  -7  13   0   18.24    1.08
  -7  13   0   18.63    0.85
  -7 -13   0   19.34    2.04
   7 -13   0   17.31    1.06
   7 -13   0   16.74    1.44
   7 -13   0   16.61    1.43
   7  13   0   17.29    0.53
   7 -13   0   12.44    2.10
   7 -13   0   17.65    0.86
   7  13   0   18.11    1.06
  -7 -13   0   16.77    0.86
  -7  13   0   17.13    0.73
   7  13   0   16.90    0.83
   7  13   0   16.93    0.61
  -7  13   0   12.64    2.21
  -7  13   0   16.47    1.39
  -7  13   0   15.62    2.28
  -7  13   0   16.74    1.25
   7 -13   0   17.73    0.85
   7  13   0   18.02    0.98
  -7 -13   0   16.26    1.53
   7  13   0   17.88    1.48
  -7 -13   0   16.72    1.04
   7  13   0   16.17    0.78
   7 -13   0   18.74    1.52
   7 -13   0   17.46    2.64
  -7 -13   0   17.93    1.33
  -7 -13   0   17.58    1.08
  -7  13   0   16.55    0.93
   7 -13   0   15.87    1.16
   7 -13   0   16.64    0.70
  -7 -13   0   18.44    1.37
  -7 -13   0   17.36    0.90
  -7  13   0   18.97    1.40
   7 -13   0   17.74    1.06
   7  13   0   19.80    1.45
   7 -13   0   14.31    0.94
  -7 -13   0   17.68    0.91
  -7  13   0   16.84    0.78
  -7 -13   0   18.60    1.14
  -7  13   0   16.26    1.49
  -7 -13   0   20.24    1.62
  -7  13   0   17.48    0.89
  -8 -13   0    0.55    0.27
   8 -13   0   -0.01    0.29
   8  13   0    0.41    0.28
   8 -13   0    0.89    0.34
  -8 -13   0    1.08    0.57
  -8  13   0    0.38    0.22
   8 -13   0    0.31    0.77
   8 -13   0    0.53    0.39
  -8  13   0   -0.26    0.39
  -8  13   0    0.58    0.24
  -8  13   0   -0.31    0.49
  -8 -13   0    1.47    0.76
   8  13   0    0.39    0.20
   8 -13   0    0.00    0.29
  -8 -13   0    1.76    0.86
  -8  13   0    1.11    0.56
   8  13   0    0.22    0.19
   8 -13   0    0.41    0.23
   8 -13   0   -0.03    0.37
   8  13   0    0.26    0.12
   8  13   0    0.47    0.28
  -8 -13   0    0.58    0.40
   8 -13   0    0.75    0.25
   8  13   0    0.60    0.20
  -8  13   0    0.43    0.81
   8 -13   0    0.34    0.18
  -8 -13   0    0.30    0.23
   8  13   0    0.22    0.36
  -8 -13   0    0.40    0.25
  -8 -13   0    0.28    0.27
   8 -13   0    0.29    0.33
   8 -13   0    0.58    0.68
   8  13   0    0.54    0.12
  -8 -13   0    1.02    0.52
  -8  13   0    0.40    0.31
  -8  13   0    0.30    0.36
  -8 -13   0    0.57    0.53
   8  13   0   -0.06    0.38
  -8  13   0    0.41    0.27
  -8 -13   0    0.79    0.35
   8 -13   0    0.75    0.31
  -9  13   0   10.10    1.00
   9  13   0    9.06    0.44
  -9 -13   0   10.49    1.99
  -9 -13   0    9.41    1.24
  -9  13   0   11.18    1.70
  -9  13   0    5.73    1.83
  -9 -13   0    9.89    0.84
   9  13   0    9.75    1.34
  -9  13   0    8.41    1.32
   9  13   0    8.81    0.89
   9 -13   0    9.29    0.84
  -9 -13   0    9.56    0.83
   9 -13   0    9.59    0.67
   9  13   0    8.70    0.64
  -9 -13   0   10.11    0.77
   9  13   0    9.04    1.46
   9  13   0    8.53    0.60
   9 -13   0    7.58    1.21
  -9 -13   0    8.71    1.30
  -9  13   0    9.13    0.53
  -9  13   0    9.39    0.95
  -9  13   0    8.80    2.02
  -9  13   0   10.91    1.48
  -9 -13   0    9.98    0.69
   9 -13   0    8.36    1.33
  -9 -13   0    9.64    1.03
  -9  13   0   12.79    2.36
   9  13   0   10.16    0.68
  -9  13   0    8.49    0.86
  -9 -13   0    9.54    1.79
   9 -13   0   10.49    2.09
  -9 -13   0    8.50    1.21
   9 -13   0   11.29    1.53
   9 -13   0    7.47    0.75
  -9 -13   0    8.67    0.87
   9  13   0   10.53    0.84
   9 -13   0    8.02    1.90
  -9  13   0    8.90    0.65
  -9  13   0    8.64    0.62
   9 -13   0    9.27    0.83
   9  13   0    9.76    0.38
 -10 -13   0    0.23    0.47
 -10 -13   0    0.10    0.27
 -10 -13   0    0.69    0.37
 -10 -13   0    0.10    0.30
  10  13   0    0.07    0.24
 -10 -13   0   -0.05    0.36
  10 -13   0   -0.12    0.40
  10  13   0    0.26    0.42
 -10  13   0    0.81    0.41
 -10 -13   0   -0.42    0.47
  10 -13   0    0.07    0.26
 -10 -13   0   -0.10    0.24
  10 -13   0    0.37    0.31
  10 -13   0    0.28    0.26
 -10 -13   0    0.67    0.31
  10  13   0    0.28    0.18
  10 -13   0    0.20    0.19
 -10 -13   0    0.27    0.26
  10  13   0    0.27    0.14
 -10 -13   0    0.66    0.54
 -10  13   0    0.40    0.28
 -10  13   0    1.07    0.60
 -10  13   0    0.09    0.17
 -10  13   0    0.24    0.22
  10  13   0    0.46    0.26
  10 -13   0    0.16    0.28
  10 -13   0    0.20    0.24
  10  13   0    0.10    0.16
 -10  13   0    0.23    0.30
  10 -13   0    0.10    0.36
  10  13   0    0.17    0.11
  10 -13   0    0.66    0.40
  10  13   0    0.49    0.27
 -10  13   0   -0.36    0.31
  10 -13   0   -0.61    0.30
 -11  13   0   16.77    0.75
 -11 -13   0   17.65    1.72
 -11  13   0   16.23    0.88
 -11 -13   0   19.32    1.62
 -11  13   0   18.13    0.96
 -11 -13   0   18.40    1.12
 -11  13   0   14.43    2.02
  11  13   0   19.18    1.14
 -11 -13   0   17.20    1.27
  11 -13   0   17.67    1.05
 -11  13   0   16.26    1.54
  11  13   0   18.59    0.83
 -11 -13   0   16.23    1.14
 -11 -13   0   16.25    0.95
  11 -13   0   19.76    1.23
  11 -13   0   16.05    1.46
 -11 -13   0   16.71    2.30
 -11 -13   0   18.84    1.38
 -11  13   0   17.47    1.29
  11 -13   0   17.75    1.70
  11 -13   0   17.06    0.95
  11 -13   0   18.65    0.89
  11 -13   0   19.00    1.27
  11 -13   0   16.47    1.69
  11 -13   0   18.14    1.23
 -11  13   0   15.45    1.25
  11 -13   0   20.09    1.83
 -12 -13   0    2.00    0.50
  12 -13   0    1.78    0.61
  12  13   0    1.32    0.47
 -12  13   0    1.93    0.94
  12 -13   0    2.20    0.41
 -12 -13   0    1.34    0.86
 -12  13   0    2.47    0.46
 -12 -13   0    1.73    0.60
 -12 -13   0    0.62    0.47
  12 -13   0    0.96    0.76
 -12 -13   0    2.41    0.56
  12  13   0    1.94    0.72
 -12 -13   0    1.54    0.71
 -12  13   0    2.26    0.36
  12  13   0    1.74    0.47
 -12 -13   0    2.15    0.79
  12 -13   0    2.85    0.92
 -12  13   0    2.03    0.43
  12  13   0    1.59    0.31
  12 -13   0    1.80    0.55
 -12 -13   0    1.78    0.50
  12 -13   0    2.15    0.57
 -12  13   0    2.65    0.67
  12 -13   0    2.02    0.46
  12 -13   0    1.04    0.67
  12 -13   0    1.58    0.51
 -12 -13   0    2.97    0.93
  12 -13   0    1.70    0.44
  12  13   0    2.69    0.48
 -12 -13   0    2.67    0.49
 -12  13   0    1.88    0.74
 -12  13   0    2.76    0.67
  13 -13   0    0.21    0.29
 -13 -13   0    0.71    0.38
  13 -13   0    0.18    0.38
 -13 -13   0    0.52    0.38
 -13  13   0    0.39    0.43
  13 -13   0    0.30    0.31
 -13 -13   0    1.79    0.72
 -13 -13   0   -0.28    0.31
 -13  13   0    0.51    0.30
 -13 -13   0    0.23    0.26
  13  13   0   -0.22    0.14
  13 -13   0    0.03    0.27
  13 -13   0    0.31    0.39
 -13  13   0    0.10    0.17
  13 -13   0    0.39    0.25
 -13  13   0    0.04    0.21
 -13 -13   0    0.66    0.49
  14 -13   0    0.51    0.28
 -14 -13   0    0.37    0.66
 -14 -13   0    0.43    0.56
  14  13   0    0.95    0.32
  14 -13   0    0.43    0.32
 -14  13   0    1.00    0.55
  14 -13   0    1.23    0.47
  14 -13   0    0.60    0.42
 -14 -13   0    1.16    0.39
 -14 -13   0    0.57    0.41
 -14 -13   0    0.20    0.46
 -14 -13   0    0.35    0.48
   0  14   0   60.68    1.53
   0 -14   0   61.65    3.64
   0 -14   0   60.79    1.44
   0 -14   0   61.21    1.65
   0 -14   0   65.73    2.50
   0 -14   0   65.11    2.57
   0 -14   0   58.81    2.11
   0 -14   0   61.35    2.61
   0 -14   0   62.47    1.88
   0  14   0   59.37    1.47
   0  14   0   61.40    1.52
   0  14   0   58.84    3.15
   0 -14   0   61.15    1.63
   0 -14   0   59.13    2.48
   0  14   0   59.56    2.08
   0 -14   0   60.43    1.96
   0  14   0   62.11    1.81
   0  14   0   59.55    2.25
   0  14   0   63.88    3.00
   0  14   0   59.54    2.59
   0 -14   0   61.08    1.61
   0 -14   0   58.96    1.87
   0  14   0   60.41    1.65
   0  14   0   59.18    1.47
   0 -14   0   63.84    1.66
   0 -14   0   59.91    3.35
   0 -14   0   65.83    2.68
   0  14   0   59.70    1.64
   0  14   0   56.82    2.11
   0 -14   0   60.75    1.62
   0  14   0   60.53    2.33
   0  14   0   61.66    1.72
   0 -14   0   60.10    2.91
   0  14   0   63.37    2.90
   0 -14   0   63.48    1.88
   0 -14   0   60.61    2.08
   0 -14   0   62.77    1.92
   0 -14   0   61.80    1.88
   0  14   0   58.95    2.12
   0  14   0   62.19    1.98
   0 -14   0   61.17    1.65
   1 -14   0   20.71    0.62
  -1 -14   0   19.49    0.74
   1 -14   0   21.27    0.84
   1  14   0   18.51    1.13
  -1  14   0   19.74    0.83
  -1  14   0   18.21    1.16
   1  14   0   18.84    0.78
   1  14   0   21.62    1.16
   1  14   0   21.13    1.10
  -1 -14   0   20.26    0.60
  -1 -14   0   20.23    0.97
  -1 -14   0   18.97    0.96
  -1 -14   0   20.42    0.83
   1  14   0   20.43    0.92
   1 -14   0   21.60    1.09
   1 -14   0   18.46    1.01
   1 -14   0   20.71    0.89
   1 -14   0   21.10    1.18
  -1 -14   0   18.66    1.96
   1 -14   0   16.61    2.19
  -1 -14   0   21.40    1.74
   1 -14   0   20.57    1.37
   1  14   0   19.48    1.82
   1 -14   0   20.54    0.72
   1 -14   0   20.49    1.01
   1  14   0   20.53    0.79
   1 -14   0   20.67    0.70
   1 -14   0   20.63    0.85
  -1  14   0   21.00    0.98
  -1 -14   0   20.29    1.35
  -1  14   0   19.14    1.08
   1 -14   0   19.66    0.99
   1 -14   0   20.76    0.95
   1  14   0   18.99    0.75
  -1 -14   0   20.03    0.70
  -1 -14   0   21.32    1.32
   1  14   0   20.71    0.71
  -1  14   0   19.80    0.85
   1 -14   0   20.00    1.44
  -1  14   0   19.46    0.72
  -1 -14   0   20.82    0.92
  -1  14   0   22.70    1.23
  -1  14   0   20.68    0.70
  -1  14   0   23.45    1.79
  -1  14   0   21.74    0.81
   1  14   0   17.79    1.20
   1 -14   0   20.58    1.17
  -1 -14   0   19.52    1.00
  -1  14   0   20.14    0.60
   1  14   0   20.32    0.84
   1  14   0   19.77    1.79
  -1  14   0   20.37    1.17
   1  14   0   21.39    0.70
   1 -14   0   19.37    1.64
  -1 -14   0   19.53    1.39
  -1 -14   0   19.82    0.80
  -1 -14   0   20.39    0.88
   1 -14   0   20.59    0.82
  -1  14   0   21.37    1.58
  -1 -14   0   21.47    1.44
  -1  14   0   21.52    0.73
   1 -14   0   19.64    0.78
  -1 -14   0   19.51    1.15
   1  14   0   19.93    1.28
  -1 -14   0   19.77    0.94
   1 -14   0   16.43    2.28
   1 -14   0   18.26    1.36
  -1 -14   0   20.69    1.07
   1  14   0   19.71    1.52
  -1 -14   0   21.21    0.82
   1 -14   0   21.36    1.01
  -1  14   0   18.81    1.69
   1 -14   0   21.10    1.37
   2  14   0    2.09    0.24
  -2  14   0    2.06    0.28
  -2  14   0    1.37    0.41
   2  14   0    1.63    0.39
  -2 -14   0    2.36    0.33
  -2 -14   0    2.93    0.87
   2  14   0    2.44    0.30
   2  14   0    1.99    0.20
   2 -14   0    1.99    0.35
   2 -14   0    2.14    0.29
  -2  14   0    1.83    0.58
  -2 -14   0    2.50    0.43
   2  14   0    2.90    0.46
  -2 -14   0    1.81    0.52
  -2  14   0    2.79    0.55
   2  14   0    2.81    0.28
  -2 -14   0    1.99    0.38
   2  14   0    2.47    0.38
  -2  14   0    2.13    0.37
   2 -14   0    3.08    0.45
  -2 -14   0    1.92    0.32
  -2 -14   0    2.58    0.86
  -2  14   0    1.90    0.49
   2  14   0    3.15    0.73
   2 -14   0    2.20    0.34
   2 -14   0    2.59    0.66
   2 -14   0    1.61    0.38
  -2  14   0    2.44    0.44
   2 -14   0    1.60    0.50
   2  14   0    2.12    0.40
  -2  14   0    2.04    0.25
   2 -14   0    2.03    0.50
  -2 -14   0    2.79    0.46
  -2  14   0    2.61    0.37
   2 -14   0    1.07    0.66
   2  14   0    2.44    0.35
   2  14   0    2.41    0.74
  -2 -14   0    1.74    0.54
   2 -14   0    2.21    0.42
  -2 -14   0    2.96    0.53
  -2  14   0    2.37    0.35
   2 -14   0    2.77    0.30
  -2 -14   0    2.72    0.56
  -2  14   0    1.76    0.70
   2 -14   0    2.54    0.33
   2 -14   0    2.72    0.98
  -2  14   0    1.67    0.75
   2  14   0    2.33    0.50
   2 -14   0    1.76    0.30
   2 -14   0    2.35    0.29
   2 -14   0    2.51    0.61
   2 -14   0    2.22    0.23
   2 -14   0    1.95    0.20
  -2 -14   0    2.55    0.65
  -2 -14   0    2.06    0.32
  -2  14   0    2.30    0.19
   2 -14   0    1.76    0.36
   2  14   0    2.46    0.26
   2  14   0    2.95    0.55
  -2  14   0    1.95    0.64
   2  14   0    2.25    0.61
  -2 -14   0    2.23    0.38
   2 -14   0    2.85    0.52
  -2  14   0    2.44    0.35
  -3 -14   0   39.76    1.78
  -3  14   0   34.03    1.89
   3  14   0   37.04    1.06
   3  14   0   34.90    1.34
   3 -14   0   36.89    1.11
  -3 -14   0   37.47    2.06
   3  14   0   36.10    1.10
   3  14   0   36.64    2.35
   3 -14   0   40.22    2.96
   3 -14   0   37.84    1.50
  -3  14   0   35.61    1.25
   3  14   0   35.62    0.91
   3 -14   0   35.13    2.91
  -3 -14   0   37.61    1.97
  -3  14   0   38.20    2.45
  -3 -14   0   36.78    2.46
   3 -14   0   37.32    1.46
   3  14   0   36.46    1.36
  -3  14   0   37.18    1.84
  -3  14   0   37.26    0.95
  -3 -14   0   36.40    1.64
   3  14   0   33.05    1.79
   3  14   0   36.70    1.89
  -3  14   0   37.23    0.90
  -3  14   0   37.18    1.40
  -3  14   0   37.58    2.41
   3 -14   0   37.98    1.12
   3 -14   0   38.94    1.55
   3 -14   0   38.78    1.00
   3 -14   0   35.99    1.27
   3 -14   0   35.45    1.99
   3  14   0   37.75    1.29
   3 -14   0   34.19    1.92
  -3 -14   0   34.90    1.38
  -3  14   0   34.66    2.54
  -3  14   0   36.74    1.28
  -3 -14   0   35.95    1.37
  -3 -14   0   34.65    1.21
  -3 -14   0   36.70    1.24
  -3 -14   0   37.60    1.47
   3 -14   0   37.15    1.25
  -3  14   0   35.67    1.42
   3 -14   0   39.16    1.82
  -3  14   0   39.23    1.76
   3  14   0   34.81    1.45
  -3 -14   0   37.48    1.18
   3  14   0   36.73    0.97
  -3  14   0   36.42    1.00
   3  14   0   34.96    1.66
  -3  14   0   36.20    1.18
   3 -14   0   35.28    2.03
  -3  14   0   36.75    1.14
   3 -14   0   39.33    1.15
  -3  14   0   37.03    1.08
   3 -14   0   36.19    1.45
  -3  14   0   35.68    1.71
   3 -14   0   36.35    0.96
  -4 -14   0    0.80    0.27
  -4  14   0    1.58    0.76
  -4  14   0    1.05    0.38
  -4 -14   0    1.42    0.73
  -4  14   0    0.36    0.35
  -4  14   0    0.63    0.28
  -4  14   0    0.93    0.22
  -4  14   0    1.46    0.28
  -4  14   0    0.41    0.46
  -4 -14   0    0.62    0.42
   4 -14   0    1.21    0.76
  -4  14   0    1.70    0.41
  -4 -14   0    1.13    0.51
   4 -14   0    0.55    0.38
  -4 -14   0    1.16    0.41
   4  14   0    0.93    0.20
   4  14   0    0.76    0.16
   4  14   0    0.59    0.47
   4  14   0    0.90    0.16
  -4  14   0    0.52    0.24
  -4  14   0    0.82    0.37
   4  14   0    0.64    0.34
  -4 -14   0    0.86    0.25
  -4 -14   0    0.79    0.28
   4  14   0    0.42    0.33
   4 -14   0    1.21    0.27
  -4  14   0    1.14    0.19
   4  14   0    0.91    0.25
  -4  14   0    0.56    0.35
   4 -14   0    1.25    0.52
   4  14   0    1.03    0.28
  -4 -14   0    1.00    0.28
   4  14   0    0.77    0.24
   4 -14   0    1.18    0.34
   4  14   0    1.11    0.22
  -4 -14   0    1.32    0.27
   4 -14   0    1.34    0.75
  -4  14   0    0.58    0.22
   4 -14   0    1.09    0.31
   4 -14   0    0.76    0.28
   4 -14   0    1.12    0.36
  -4  14   0    0.88    0.22
   4 -14   0    0.66    0.15
   4 -14   0    0.81    0.20
  -4  14   0    1.49    0.66
   4  14   0    0.96    0.37
   4 -14   0    1.12    0.49
  -4 -14   0    0.99    0.35
   4  14   0    1.11    0.27
  -4 -14   0    1.18    0.44
   5  14   0    3.45    0.87
  -5 -14   0    3.34    0.64
   5 -14   0    3.44    0.77
   5  14   0    3.15    0.37
  -5 -14   0    3.52    0.46
  -5 -14   0    3.71    0.47
  -5 -14   0    2.20    0.69
   5  14   0    3.31    0.58
   5 -14   0    4.63    0.97
   5  14   0    4.25    0.67
   5  14   0    3.86    0.27
   5  14   0    3.73    0.39
  -5  14   0    4.28    0.34
  -5  14   0    3.49    0.49
  -5  14   0    3.78    0.39
  -5  14   0    3.90    0.50
   5 -14   0    3.29    1.32
   5  14   0    3.68    0.30
  -5 -14   0    3.03    0.43
  -5  14   0    2.96    0.58
   5 -14   0    3.35    0.60
   5  14   0    3.64    0.48
  -5  14   0    3.16    0.50
   5  14   0    3.13    0.63
  -5  14   0    3.06    1.05
   5 -14   0    3.65    0.54
   5 -14   0    2.96    0.79
   5  14   0    4.21    0.26
  -5  14   0    2.31    0.63
  -5 -14   0    3.17    1.01
  -5 -14   0    4.32    0.92
  -5 -14   0    3.72    0.54
  -5  14   0    2.14    0.60
   5 -14   0    3.45    0.29
  -5 -14   0    3.24    0.54
  -5 -14   0    3.14    0.55
  -5  14   0    2.68    0.60
   5  14   0    2.86    0.43
   5 -14   0    3.76    0.37
  -5  14   0    3.53    0.99
  -5 -14   0    4.43    0.77
   5 -14   0    4.70    0.64
   5  14   0    3.77    0.38
  -5  14   0    3.69    0.43
   5 -14   0    1.90    0.95
   5 -14   0    3.18    0.42
  -5  14   0    3.69    0.37
  -5  14   0    2.89    0.70
  -5  14   0    5.60    1.39
   5 -14   0    4.07    0.61
  -6 -14   0    0.14    0.37
  -6  14   0   -0.15    0.12
   6 -14   0    0.28    0.23
  -6  14   0    0.35    0.25
   6 -14   0    0.62    0.31
   6  14   0    0.12    0.11
  -6 -14   0    0.11    0.23
  -6  14   0   -0.05    0.14
  -6 -14   0    0.55    0.37
   6  14   0   -0.01    0.32
  -6  14   0   -0.27    0.61
   6 -14   0    0.07    0.31
   6 -14   0    0.36    0.19
  -6  14   0    0.43    0.33
  -6 -14   0    0.42    0.34
   6 -14   0    0.85    0.76
   6  14   0    0.23    0.17
  -6  14   0    0.81    0.47
   6 -14   0    0.37    0.24
  -6  14   0   -0.20    0.43
  -6  14   0    0.14    0.17
   6 -14   0   -0.44    0.24
   6 -14   0    0.46    0.65
   6  14   0    0.08    0.26
  -6  14   0    0.04    0.13
   6 -14   0    0.11    0.13
   6 -14   0    0.44    0.38
   6  14   0   -0.26    0.15
   6 -14   0   -0.21    0.13
  -6 -14   0   -0.29    0.29
  -6 -14   0    0.35    0.27
   6  14   0    0.01    0.14
  -6 -14   0    0.08    0.65
  -6  14   0   -0.28    0.25
  -6  14   0    0.93    0.43
   6 -14   0    0.05    0.22
   6  14   0    0.32    0.21
   6  14   0    0.13    0.09
  -6  14   0    0.33    0.22
  -6 -14   0   -0.04    0.16
  -6 -14   0   -0.04    0.17
  -6 -14   0    0.08    0.17
  -6 -14   0    0.71    0.31
   6  14   0    0.11    0.15
  -7 -14   0    3.61    1.21
  -7  14   0    4.73    0.65
  -7 -14   0    4.63    1.01
   7  14   0    5.24    0.34
   7  14   0    4.88    0.68
  -7  14   0    3.70    0.89
   7  14   0    5.07    0.64
  -7  14   0    3.25    0.90
   7  14   0    3.98    0.85
   7 -14   0    5.11    1.02
   7  14   0    6.80    1.07
  -7 -14   0    5.32    0.72
  -7 -14   0    5.06    0.50
  -7 -14   0    4.85    0.72
   7 -14   0    4.71    0.99
   7  14   0    5.35    0.44
  -7  14   0    1.47    1.06
  -7  14   0    4.37    0.45
   7  14   0    5.77    0.51
   7 -14   0    5.52    0.40
   7 -14   0    4.94    0.71
  -7 -14   0    4.61    0.86
  -7 -14   0    6.25    0.79
   7 -14   0    4.93    0.47
   7 -14   0    3.92    0.64
  -7 -14   0    4.25    0.54
  -7 -14   0    5.35    0.55
   7  14   0    4.63    0.44
   7 -14   0    5.27    1.50
   7 -14   0    5.62    0.85
   7 -14   0    6.01    0.55
   7  14   0    5.04    0.28
  -7  14   0    5.21    0.70
  -7 -14   0    4.82    1.01
  -7 -14   0    5.52    0.94
  -8  14   0   18.10    2.70
   8 -14   0   19.80    1.22
   8 -14   0   20.97    1.72
   8 -14   0   18.26    1.61
   8 -14   0   22.11    3.02
  -8 -14   0   19.85    1.04
  -8  14   0   22.55    1.04
  -8  14   0   20.53    1.42
   8 -14   0   19.88    1.37
  -8 -14   0   19.62    2.22
   8 -14   0   25.38    2.71
   8  14   0   20.12    0.93
  -8  14   0   21.90    1.68
   8  14   0   18.49    1.08
   8 -14   0   20.48    1.19
  -8  14   0   20.45    1.23
   8  14   0   21.22    1.64
  -8  14   0   18.81    1.73
   8  14   0   19.55    0.68
  -8 -14   0   19.36    1.24
  -8 -14   0   19.27    1.18
   8 -14   0   20.00    0.97
  -8 -14   0   19.60    1.81
   8  14   0   20.60    0.60
  -8  14   0   20.13    0.95
  -8 -14   0   19.75    1.52
  -8 -14   0   19.61    1.26
  -8 -14   0   19.81    1.73
   8 -14   0   19.69    1.69
  -8 -14   0   20.23    1.00
  -8  14   0   20.75    0.84
  -8 -14   0   20.34    1.03
   8 -14   0   19.22    0.97
   8 -14   0   20.76    0.83
   8  14   0   18.53    1.84
   8  14   0   19.96    0.93
  -8 -14   0   18.50    1.45
   8 -14   0   20.70    1.22
  -8  14   0   21.67    3.15
   9 -14   0    1.71    0.46
   9 -14   0    1.55    0.66
  -9 -14   0    2.51    0.74
   9  14   0    0.78    0.23
   9  14   0    1.16    0.56
  -9 -14   0    1.09    0.58
  -9 -14   0    1.02    0.36
  -9 -14   0    1.03    0.36
   9  14   0    1.38    0.65
   9 -14   0    1.78    0.46
   9  14   0    1.07    0.39
   9 -14   0    1.91    0.40
  -9 -14   0    1.58    0.36
   9  14   0    1.54    0.35
  -9  14   0    2.01    0.72
   9 -14   0    2.36    0.73
   9 -14   0    1.66    0.47
   9 -14   0    1.62    0.30
  -9  14   0    1.61    0.52
  -9 -14   0    1.11    0.60
  -9 -14   0    1.52    0.43
   9 -14   0    2.34    0.80
  -9 -14   0    2.36    0.57
   9 -14   0    1.48    0.36
  -9  14   0    1.81    0.37
  -9 -14   0    0.48    1.00
   9 -14   0    1.89    0.55
   9 -14   0    1.19    0.92
   9  14   0    1.19    0.17
   9  14   0    1.08    0.27
  -9  14   0    1.70    0.30
  -9  14   0    1.47    0.35
   9  14   0    1.20    0.37
  -9 -14   0    1.59    0.77
   9  14   0    1.13    0.20
   9 -14   0    0.79    0.79
  -9 -14   0    0.48    0.38
  -9  14   0    0.76    0.92
 -10 -14   0    1.73    0.75
  10 -14   0    2.25    0.37
  10 -14   0    2.83    0.50
  10 -14   0    1.94    0.52
 -10 -14   0    2.62    0.50
  10 -14   0    1.88    0.63
  10  14   0    2.64    0.35
 -10  14   0    2.05    0.41
 -10  14   0    2.60    0.63
 -10  14   0    1.93    0.32
  10 -14   0    2.50    0.48
 -10 -14   0    2.07    0.58
 -10 -14   0    2.08    0.54
  10 -14   0    3.04    0.60
 -10 -14   0    3.71    0.71
 -10  14   0    2.05    0.43
 -10 -14   0    2.56    0.76
  10 -14   0    2.53    0.81
 -10  14   0    1.80    0.78
  10 -14   0    1.84    0.52
  10 -14   0    1.42    0.62
  10 -14   0    1.94    0.69
  10  14   0    2.40    0.49
 -10 -14   0    2.46    0.48
  10  14   0    2.39    0.36
 -10  14   0    2.93    0.83
 -10  14   0    2.77    0.64
 -10 -14   0    2.29    0.86
 -11 -14   0    4.19    1.24
 -11 -14   0    4.52    0.86
  11  14   0    4.89    0.46
 -11  14   0    5.78    0.92
  11 -14   0    4.40    0.73
 -11 -14   0    3.90    0.78
 -11 -14   0    3.61    0.92
  11 -14   0    6.50    1.28
 -11  14   0    3.98    0.54
  11 -14   0    5.11    0.49
 -11 -14   0    5.32    0.75
  11 -14   0    5.99    1.25
 -11  14   0    3.63    0.90
 -11  14   0    4.63    0.60
  11 -14   0    4.72    0.61
 -11 -14   0    5.40    0.65
 -11  14   0    6.16    1.42
  11 -14   0    2.59    0.84
 -11 -14   0    5.09    1.05
 -11 -14   0    4.20    0.71
  11 -14   0    5.05    0.98
 -11  14   0    4.57    0.86
 -11  14   0    5.19    0.46
  11 -14   0    3.39    0.65
  11 -14   0    5.16    0.80
  11  14   0    4.88    0.73
  11 -14   0    4.91    0.66
  12 -14   0    1.69    0.52
 -12 -14   0    2.06    0.55
  12 -14   0    2.40    0.48
 -12 -14   0    2.54    0.71
 -12 -14   0    1.87    0.51
 -12  14   0    1.76    0.32
  12 -14   0    2.90    0.62
  12 -14   0    1.70    0.36
 -12  14   0    2.50    0.46
 -12 -14   0    1.12    0.51
 -12  14   0    1.93    0.61
  12 -14   0    2.21    0.56
 -12 -14   0    1.77    0.71
  12 -14   0    1.56    0.44
 -12 -14   0    2.24    0.44
 -12  14   0    1.97    0.41
  12  14   0    1.77    0.35
 -13  14   0    0.22    0.41
  13  14   0    0.27    0.23
 -13 -14   0    0.79    0.45
 -13  14   0    0.39    0.25
 -13 -14   0    0.38    0.39
 -13 -14   0    0.36    0.48
  13 -14   0    0.41    0.31
 -13 -14   0    0.13    0.30
  13 -14   0    0.04    0.35
 -13 -14   0    0.46    0.52
  13 -14   0    0.09    0.25
  13 -14   0    0.25    0.37
  13 -14   0    0.51    0.26
  13 -14   0   -0.34    0.28
 -13  14   0    0.47    0.22
 -13 -14   0    0.59    0.48
 -13  14   0    0.21    0.26
 -14  14   0    1.72    0.44
 -14 -14   0    3.16    0.59
  14 -14   0    2.07    0.43
 -14 -14   0    0.85    0.62
  14 -14   0    2.04    0.48
 -14 -14   0    0.71    0.66
 -14 -14   0    2.39    0.64
  14 -14   0    1.74    0.59
  14 -14   0    3.33    0.72
  14  14   0    2.91    0.54
 -14 -14   0    2.70    0.72
  14 -14   0    2.19    0.51
 -14  14   0    2.47    0.45
  14 -14   0    1.59    0.55
 -14  14   0    2.10    0.79
 -14  14   0    2.46    0.36
   0 -15   0   -0.35    0.40
   0 -15   0    1.17    0.69
   0  15   0   -0.44    0.19
   0  15   0    0.06    0.14
   0 -15   0   -0.22    0.12
   0  15   0   -0.02    0.36
   0 -15   0   -0.12    0.27
   0  15   0   -0.13    0.20
   0  15   0    0.02    0.16
   0  15   0   -0.09    0.11
   0  15   0    0.26    0.17
   0  15   0    0.07    0.11
   0 -15   0   -0.10    0.15
   0  15   0   -0.14    0.14
   0  15   0    0.03    0.40
   0  15   0   -0.29    0.39
   0 -15   0   -0.01    0.09
   0 -15   0   -0.09    0.18
   0  15   0   -0.62    0.28
   0 -15   0   -0.45    0.25
   0 -15   0   -0.09    0.17
   0 -15   0   -0.01    0.11
   0 -15   0    0.04    0.13
   0  15   0   -0.40    0.15
   0 -15   0   -0.11    0.16
   0  15   0    0.10    0.13
   0 -15   0   -0.12    0.18
   0  15   0   -0.04    0.10
   0 -15   0   -0.28    0.20
   0 -15   0    0.11    0.23
   0  15   0    0.33    0.25
   0 -15   0   -0.09    0.12
   0  15   0   -0.02    0.12
   0 -15   0   -0.09    0.14
   0 -15   0    0.38    0.39
   0 -15   0    0.41    0.19
   0 -15   0    0.25    0.25
   0  15   0    0.56    0.28
   1  15   0   10.43    0.68
   1 -15   0   10.75    0.56
  -1  15   0    9.53    0.79
  -1 -15   0    9.60    0.59
  -1  15   0   10.60    0.85
   1 -15   0   10.85    1.78
   1 -15   0   10.10    1.07
   1  15   0   10.30    0.61
   1 -15   0    9.28    0.55
   1 -15   0   10.57    0.67
  -1 -15   0    7.47    1.06
  -1 -15   0   11.41    0.73
  -1  15   0   10.12    0.49
   1  15   0   10.27    0.82
   1 -15   0   10.28    0.72
  -1  15   0   10.02    1.29
  -1 -15   0   11.51    1.05
  -1  15   0   10.60    0.56
  -1 -15   0   10.26    0.72
   1  15   0    8.52    1.30
  -1  15   0    9.69    0.60
   1 -15   0    9.34    1.00
  -1  15   0    9.75    0.62
   1 -15   0   10.39    0.58
   1  15   0   10.28    0.59
   1 -15   0    9.92    0.76
  -1 -15   0   10.14    0.41
   1 -15   0   10.45    0.88
  -1  15   0   11.55    0.54
   1 -15   0    7.25    1.55
   1 -15   0   10.51    0.74
  -1  15   0    9.21    0.68
  -1  15   0   10.27    1.47
   1 -15   0    9.16    0.57
  -1  15   0   10.14    1.36
  -1 -15   0    9.73    0.74
  -1  15   0   10.78    0.53
   1  15   0    9.41    1.53
  -1 -15   0   10.24    0.74
  -1  15   0    9.02    1.48
   1  15   0   12.12    0.92
  -1 -15   0   10.72    1.08
  -1 -15   0    9.86    0.53
   1 -15   0   10.49    0.61
   1  15   0    9.00    0.45
   1 -15   0   10.35    0.87
   1 -15   0    9.82    0.48
  -1 -15   0   12.09    1.96
  -1  15   0   10.18    0.91
   1 -15   0   10.27    0.69
   1  15   0    9.31    0.48
  -1 -15   0    9.05    0.73
   1  15   0   10.19    0.83
   1 -15   0   10.77    0.52
   1  15   0   11.28    0.83
  -1 -15   0    9.63    0.64
   1 -15   0   10.46    0.74
  -1  15   0    9.73    0.75
  -1  15   0   10.40    0.41
  -1 -15   0    9.80    0.63
  -1  15   0   10.22    0.87
   1 -15   0   11.11    0.43
  -1 -15   0   10.94    0.52
   1 -15   0   10.75    1.04
   1  15   0   10.22    0.57
  -1 -15   0   10.61    0.98
   1 -15   0    9.95    1.45
   1  15   0   10.55    0.95
   1  15   0    8.13    1.21
  -1 -15   0   10.06    0.58
   1 -15   0   10.51    1.03
   1  15   0   10.43    0.49
  -1  15   0   10.85    0.62
   2  15   0    1.99    0.28
   2  15   0    2.55    0.51
  -2  15   0    3.31    0.78
  -2 -15   0    2.41    0.41
   2  15   0    2.81    0.71
  -2  15   0    2.30    0.57
  -2 -15   0    1.77    0.89
   2 -15   0    2.45    1.08
   2 -15   0    1.97    0.59
  -2 -15   0    2.91    0.38
   2  15   0    2.58    0.30
   2 -15   0    3.00    0.50
   2  15   0    2.67    0.35
   2 -15   0    2.03    0.41
   2 -15   0    2.33    0.43
  -2  15   0    3.07    0.61
  -2  15   0    3.55    0.89
   2  15   0    2.09    0.34
   2  15   0    1.62    0.55
   2  15   0    1.93    0.69
  -2  15   0    2.19    0.35
   2 -15   0    1.96    0.36
   2 -15   0    3.81    0.82
  -2 -15   0    1.59    0.52
  -2 -15   0    2.89    0.48
   2  15   0    2.57    0.52
  -2 -15   0    2.33    0.41
  -2  15   0    2.66    0.40
   2 -15   0    2.22    0.46
  -2 -15   0    2.17    0.60
  -2  15   0    2.88    0.36
   2 -15   0    2.45    0.23
   2  15   0    1.81    0.47
   2  15   0    2.19    0.22
   2 -15   0    2.58    0.70
  -2  15   0    2.28    0.25
   2 -15   0    2.00    0.30
  -2  15   0    2.50    0.37
   2 -15   0    1.38    0.73
   2  15   0    1.94    0.35
   2  15   0    1.82    0.39
  -2  15   0    2.74    0.56
   2  15   0    2.58    0.28
   2 -15   0    2.90    0.39
  -2 -15   0    2.60    0.34
  -2  15   0    2.59    0.38
  -2  15   0    2.59    0.32
   2 -15   0    2.02    0.54
  -2  15   0    1.84    0.69
  -2  15   0    2.64    0.55
  -2  15   0    2.92    0.89
  -2 -15   0    3.23    0.50
  -2 -15   0    2.40    0.68
  -2 -15   0    1.95    0.45
   2 -15   0    4.30    0.56
   2 -15   0    2.45    0.30
   2 -15   0    2.76    0.36
  -2  15   0    2.25    0.30
   2  15   0    2.13    0.41
  -2  15   0    2.57    0.47
  -3  15   0    4.14    0.27
   3 -15   0    3.83    0.34
  -3 -15   0    3.62    0.65
   3 -15   0    3.44    0.58
  -3 -15   0    3.34    0.49
   3  15   0    2.68    0.76
   3 -15   0    3.65    0.54
  -3  15   0    3.63    0.29
   3 -15   0    3.29    0.52
  -3  15   0    3.91    0.68
   3  15   0    3.66    0.31
   3  15   0    3.81    0.65
   3 -15   0    3.82    0.28
   3 -15   0    4.04    0.50
   3 -15   0    4.17    0.37
  -3 -15   0    3.85    0.38
   3 -15   0    4.49    0.85
   3  15   0    3.71    0.35
  -3  15   0    3.75    0.37
  -3 -15   0    4.22    0.66
  -3  15   0    4.24    0.42
   3  15   0    3.49    0.74
  -3 -15   0    4.29    0.61
   3 -15   0    3.88    1.22
   3  15   0    2.95    0.41
   3 -15   0    3.70    0.57
  -3 -15   0    3.99    0.82
  -3  15   0    4.19    0.45
   3 -15   0    3.09    1.06
   3 -15   0    2.62    0.62
  -3  15   0    3.61    0.98
   3  15   0    3.51    0.28
   3  15   0    3.95    0.65
  -3  15   0    3.70    0.47
   3 -15   0    3.40    0.43
  -3 -15   0    3.86    1.03
  -3 -15   0    4.21    0.55
  -3 -15   0    4.70    0.91
  -3 -15   0    4.04    0.49
   3  15   0    4.30    0.61
  -3  15   0    3.51    0.52
  -3  15   0    3.61    1.10
  -3  15   0    4.34    0.85
  -3  15   0    4.58    0.82
  -3  15   0    3.87    0.72
  -3  15   0    3.67    1.00
   3  15   0    4.06    0.33
   3  15   0    2.88    0.46
   3 -15   0    3.07    0.74
   3  15   0    3.85    0.39
  -3 -15   0    4.18    0.42
   3 -15   0    3.81    0.84
   4  15   0    2.24    0.37
   4  15   0    2.76    0.33
  -4  15   0    2.11    0.36
   4 -15   0    3.80    0.62
  -4  15   0    2.56    0.36
  -4  15   0    2.02    0.88
  -4 -15   0    3.01    0.48
   4 -15   0    3.09    0.52
   4 -15   0    2.82    0.51
  -4  15   0    3.22    0.48
  -4 -15   0    2.58    0.74
  -4  15   0    2.65    0.58
   4  15   0    1.82    0.53
   4 -15   0    3.69    1.28
  -4 -15   0    2.99    0.42
   4 -15   0    2.78    0.53
  -4 -15   0    3.06    0.40
  -4  15   0    3.91    0.80
  -4 -15   0    2.69    0.53
  -4  15   0    2.70    0.47
   4 -15   0    2.32    0.63
   4  15   0    3.10    0.43
   4  15   0    3.32    0.31
  -4 -15   0    2.52    0.73
  -4 -15   0    2.60    0.49
  -4 -15   0    2.82    0.62
   4  15   0    2.21    0.53
   4 -15   0    3.07    0.37
  -4  15   0    3.18    0.58
   4  15   0    2.17    0.53
   4 -15   0    1.25    0.76
  -4  15   0    3.09    0.93
   4 -15   0    2.46    0.71
   4  15   0    2.98    0.50
   4  15   0    2.55    0.41
   4  15   0    2.91    0.25
  -4  15   0    2.94    0.40
   4  15   0    3.14    0.28
   4 -15   0    2.61    0.40
  -4  15   0    2.63    0.64
   4 -15   0    2.98    0.74
  -4 -15   0    2.56    0.42
   4 -15   0    2.76    0.26
  -4  15   0    2.98    0.98
  -4  15   0    2.97    0.27
  -4 -15   0    2.45    0.57
   4  15   0    2.38    0.77
  -4 -15   0    2.89    1.00
  -4  15   0    3.41    0.72
  -4  15   0    2.90    0.38
   5  15   0    6.66    0.34
  -5  15   0    6.01    0.50
   5  15   0    8.19    1.31
  -5 -15   0    7.06    1.21
  -5 -15   0    6.39    1.11
  -5  15   0    5.34    0.56
   5 -15   0    5.37    0.99
   5  15   0    6.81    0.88
  -5 -15   0    6.16    1.60
  -5 -15   0    5.83    0.52
   5 -15   0    6.51    0.40
  -5 -15   0    6.46    0.97
  -5  15   0    4.65    0.79
   5 -15   0    7.94    1.78
  -5  15   0    5.25    0.89
   5  15   0    6.00    0.40
   5 -15   0    6.95    0.71
   5 -15   0    6.76    0.55
   5 -15   0    6.74    0.65
   5 -15   0    5.76    1.06
   5  15   0    6.01    0.43
  -5 -15   0    6.92    0.53
   5 -15   0    6.84    0.69
   5 -15   0    8.03    1.20
   5  15   0    5.64    0.77
  -5  15   0    6.68    1.46
   5 -15   0    6.53    1.63
   5 -15   0    6.66    0.48
  -5  15   0    6.29    0.59
   5  15   0    5.98    0.48
  -5  15   0    4.79    0.90
  -5 -15   0    6.57    0.65
   5  15   0    6.07    0.49
  -5  15   0    5.67    0.54
   5  15   0    6.92    0.60
   5  15   0    7.48    0.83
  -5  15   0    4.56    1.32
   5  15   0    5.83    0.34
  -5  15   0    6.36    0.49
   5 -15   0    7.34    0.71
  -5 -15   0    6.44    0.79
  -5 -15   0    5.54    1.03
   5  15   0    6.80    0.55
  -5 -15   0    6.57    0.67
  -5  15   0    5.58    0.94
  -5  15   0    4.46    1.12
  -5 -15   0    6.40    0.66
   6  15   0   -0.52    0.41
   6  15   0    0.33    0.21
   6 -15   0    0.10    0.27
  -6  15   0    0.56    0.37
   6  15   0    0.22    0.11
  -6 -15   0    0.48    0.33
   6  15   0    0.06    0.33
   6 -15   0    0.45    0.41
   6 -15   0   -0.04    0.19
  -6  15   0   -0.25    0.21
   6  15   0    0.23    0.14
   6 -15   0    0.11    0.18
   6 -15   0    0.05    0.36
   6  15   0   -0.02    0.15
  -6 -15   0    0.86    0.52
   6 -15   0    0.50    0.28
  -6 -15   0    0.39    0.26
  -6  15   0    0.21    0.29
   6  15   0    0.07    0.22
  -6 -15   0    0.25    0.30
  -6  15   0   -1.18    0.65
   6  15   0   -0.04    0.27
  -6 -15   0   -0.18    0.18
  -6 -15   0    0.12    0.23
   6 -15   0   -0.54    0.54
  -6 -15   0   -0.30    0.34
   6 -15   0    0.32    0.17
  -6  15   0   -0.62    0.42
  -6 -15   0    0.63    0.26
  -6  15   0   -0.06    0.14
  -6  15   0   -0.75    0.31
  -6  15   0    0.77    0.63
   6  15   0    0.24    0.27
  -6  15   0   -0.02    0.15
   6 -15   0    0.47    0.26
   7  15   0   15.34    0.61
   7  15   0   15.88    0.53
   7 -15   0   15.45    1.05
  -7  15   0   13.96    1.21
  -7  15   0   19.10    2.78
  -7 -15   0   15.07    0.86
  -7 -15   0   16.23    1.64
  -7  15   0   15.49    2.52
  -7 -15   0   15.03    0.87
   7 -15   0   13.40    2.32
   7 -15   0   15.81    0.68
   7  15   0   13.03    2.45
   7 -15   0   15.81    1.54
   7 -15   0   15.38    0.81
  -7  15   0   17.90    1.94
  -7 -15   0   16.00    1.06
  -7  15   0   15.65    0.73
  -7  15   0   13.75    1.42
   7 -15   0   15.90    0.89
[truncated: 12,823,368 more chars]
